# Supplementary material for: Tonic ubiquitination of the central body weight regulator melanocortin receptor 4 (MC4R) promotes its constitutive exit from cilia
Source: PLoS Biol. 2025 Feb 3;23(2):e3003025. doi: 10.1371/journal.pbio.3003025 (PMC11825094; doi:10.1371/journal.pbio.3003025)
Supplement: S1 Table — List of antibodies used in immunoblotting and immunofluorescence. (XLSX) [file pbio.3003025.s007.xlsx]

## Sheet: Sheet1
Antibody	Source	Identifier	Application
Mouse monoclonal anti-acetylated tubulin, Clone 6-11B-1	Sigma-Aldrich	Cat # MABT868	IF (1:1,000)
Mouse monoclonal anti-FLAG, clone M2	Sigma-Aldrich	Cat # F1804	IF (1:1,000), WB (1:1,000)
Mouse monoclonal anti-Tubulin (DM1A)	Cell Signaling Technology	Cat # 3873	WB (1:1,2000)
Mouse monoclonal anti-V5 (SV5-Pk1)	Invitrogen	Cat # R960-25	IF (1:1,000)
Rabbit polyclonal anti-ARL6	Generated in the lab	[69]	WB (1:2,000)
Mouse monoclonal anti-ubiquitin (P4D1)	Cell Signaling Technology	Cat # 3936	WB (1:1,000)
Rabbit polyclonal anti-mNeonGreen	Generated in the lab	This study	WB (1:1,000)
