# Supplementary material for: Tonic ubiquitination of the central body weight regulator melanocortin receptor 4 (MC4R) promotes its constitutive exit from cilia
Source: PLoS Biol. 2025 Feb 3;23(2):e3003025. doi: 10.1371/journal.pbio.3003025 (PMC11825094; doi:10.1371/journal.pbio.3003025)
Supplement: S1 Data — Excel sheets provide data, grouped in respective tabs, for Figs 1B and S1A; 1C; 2D; 2E; 3B and S2A; 3C and S2B; 4E and S1D; 5B and S3A; 5D and S3C; 5F and S3D; 6B and S5A; 6C and S5B; 8B and S6A; 8E and S6B; 8F and S6E; S4B; S4D; and S6C. (XLSX) [file pbio.3003025.s008.xlsx]

## Sheet: Fig. 1B and Fig. S1A
Replicate	GPR161	MC4R		Replicate	GPR161	MC4R		Replicate	GPR161	MC4R
1	3795.99	1085.02		2	1851.99	72.432		3	2035.25	56.805
1	6371.22	173.09		2	1374.69	262.564		3	2528.55	95.352
1	4408.16	1177.72		2	8047.11	29.463		3	1386.1	542.209
1	4163.13	1173.53		2	343.726	20.098		3	1758.39	139.675
1	4349.2	985.177		2	1075.69	82.036		3	2391.45	474.162
1	6744.56	3904.07		2	2111.46	138.039		3	1111.85	95.928
1	2757.55	790.084		2	4817.85	241.778		3	1496.11	408.274
1	3990.77	1376.89		2	2302.48	259.447		3	76.505	80.613
1	1880.46	119.802		2	1033.04	64.295		3	1474.4	298.855
1	2991.48	157.634		2	891.793	69.999		3	1690.31	276.048
1	1070.64	167.602		2	1011.53	1049.53		3	499.43	318.155
1	5877.39	150.313		2	2450.99	89.594		3	549.815	14.879
1	1654.27	769.07		2	1298.87	1373.14		3	4010.51	307.866
1	2664.48	321.85		2	1062.01	34.618		3	641.634	889.464
1	4604.59	667.367		2	1426.44	1136.59		3	1507.91	65.391
1	1784.31	1801.15		2	645.829	15.395		3	3041.66	52.021
1	6170.75	110.728		2	1483.05	30.391		3	665.927	3.887
1	2455.45	32.662		2	2466.42	74.52		3	3422.12	3673.26
1	1849.94	72.889		2	3223.44	7.548		3	1439.77	12.944
1	3635.37	141.555		2	1772.32	29.675		3	1562.33	2974.47
1	969.408	84.165		2	2352.67	0.82		3	2350.33	211.893
1	1253.46	170.824		2	2728.13	29.354		3	397.894	17.298
1	2344.12	111.669		2	2457.73	156.977		3	2847.6	35.266
1	2366.87	200.559		2	4109.27	143.023		3	929.292	0.915
1	2249.84	62.472		2	66.75	16.074		3	3540.06	33.164
1	2022.04	167.904		2	1279	504.314		3	3555.38	76.618
1	673.143	1440.92		2	1155.63	312.895		3	542.997	25.068
1	152.323	33.904		2	1140.29	110.529		3	270.587	504.617
1	119.926	30.53		2	838.666	319.809		3	1295.68	379.06
1	1592.29	143.828		2	1149.74	24.647		3	943.99	348.65
1	3788.26	707.159		2	2057.78	787.655		3	747.949	17.533
1	849.317	62.633		2	607.508	35.788		3	1150.36	22.25
1	1215.39	21.659		2	3417.33	0		3	1233.3	22.961
1	2113.16	17.862		2	1458.53	414.666		3	706.299	19.21
1	630.641	166.271		2	1739.13	12.509		3	1013.55	27.605
1	2635.45	359.526		2	1469.02	660.702		3	192.965	215.092
1	946.439	7.208		2	621.512	20.718		3	1886.54	32.412
1	3102.45	6.515		2	655.184	16.279		3	45.873	91.084
1	1394.75	541.104		2	7511.45	18.916		3	1722.67	15.79
1	2849.43	816.128		2	2782.34	129.372		3	451.836	11.105
1	2626.76	23.205		2	1591.37	74.23		3	2424.44	27.877
1	2763.13	102.467		2	3215.27	142.443		3	1178.17	37.573
1	1386.3	525.757		2	1461.43	197.386		3	397.527	144.188
1	933.761	247.528		2	2696.12	207.444		3	1186.04	411.486
1	4478.2	2043.89		2	1383.17	53.199		3	717.014	9.46
1	1413.71	302.147		2	1457.46	222.264		3	1212.83	445.543
1	3061.86	1327.67		2	2829.22	52.664		3	7075.6	21.584
1	924.705	1244.82		2	3220.96	70.492		3	4184.01	21.154
1	3411.55	0		2	2119.97	482.223		3	1634.89	13.75
1	917.482	4043.43		2	801.755	2461.06		3	1864.03	39.662
1	4118.1	1736.29		2	1549.02	81.502		3	3377.3	216.877
1	3095.48	314.091		2	1478.21	1026.72		3	700.409	24.516
1	890.529	694.396		2	1448.87	227.687		3	762.887	22.567
1	2226.29	650.604		2	1648.05	143.1		3	687.918	39.226
1	2794.07	24.547		2	1683.38	426.288		3	693.259	406.457
1	849.3	453.485		2	3238.49	218.01		3	4071.92	322.803
1	1907.82	106.036		2	1498.2	806.933		3	954.691	38.162
1	9786.08	108.059		2		160.199		3	1066.76
1	1871.99	55.867		2		452.075		3	1550.38
1	1721.4	96.047		2		1184.23		3	2948.29
1	2905.21	44.664		2		612.792		3	796.821
1	1326.73	67.907		2		234.365		3	1351.75
1		448.664		2		641.593		3	6163.42
1		409.118		2		9.99		3	531.96
1		361.769

## Sheet: Fig. 1C
	Cycle	A1	A2	A3	A4	A5	A6	A7	A8	A9	A10	A11	A12	B1	B2	B3	B4	B5	B6	B7	B8	B9	B10	B11	B12	C1	C2	C3	C4	C5	C6	C7	C8	C9	C10	C11	C12	D1	D2	D3	D4	D5	D6	D7	D8	D9	D10	D11	D12
	1	-29.088	-5.04346	0.209034	-34.8883	-36.0317	-42.5038	-34.9698	-37.005	-23.5476	-3.91709	-16.7128	-28.2615	2.36376	-20.992	-98.3924	-57.4965	-53.3412	-48.2697	-35.2027	-31.8206	-36.342	-2.90161	-32.4936	-22.3065	-25.277	-46.8583	-28.6983	-34.8897	-35.336	-8.09172	-14.2261	-18.9727	-11.0526	-5.01329	-23.6677	-16.3143	-39.6662	-34.2854	-40.4279	-46.9542	-7.16385	-57.4033	-38.5926	-27.5672	-48.5491	-23.2894	-12.9604	-5.05687
	2	-15.4626	-8.36678	-10.7439	-31.2082	-39.7678	-41.7943	-35.4912	-29.0262	-35.3494	-6.54398	-19.7827	-8.2141	-4.19529	-0.941145	-40.8847	-45.4404	-45.7527	-36.1208	-16.8838	-15.5108	-34.7112	-6.29823	-12.0117	-26.9606	-22.7014	-48.0025	-58.0909	-36.2911	-36.7925	-38.9926	-6.94646	-15.4126	-2.30546	-20.1162	-20.7446	-13.2816	-46.7118	-36.9843	-34.9568	-53.0224	-49.6667	-48.5297	-29.3327	-29.7692	-28.4385	-15.8094	-23.1886	-2.66625
	3	-7.45078	-1.99907	-12.5837	-9.6966	-23.1095	-36.9413	-6.54668	-9.46282	-2.48327	-4.68544	-3.73453	1.74751	0.475451	1.5183	-7.26902	-15.474	-37.1386	-33.3199	-14.3445	-5.9843	-18.0893	-9.72144	-9.92361	-14.1121	-4.21496	-36.4841	-23.1335	-22.6494	-31.3466	-26.5147	-1.91504	-12.9551	-8.15247	-5.26649	-12.4956	-7.21147	-17.229	-19.9074	-14.6264	-26.6136	-34.419	-44.9937	-19.4817	-17.2049	-9.11781	-6.29147	-0.966057	-4.85111
	4	-9.28854	-1.02429	-16.7783	-2.92648	-12.8558	-32.0506	-6.5294	-6.08775	-5.20023	3.64034	2.70216	-0.140086	1.84504	2.92429	10.6991	-7.78372	-28.8015	-31.072	-6.46731	-6.33483	-5.93982	-6.88626	-12.1253	-0.0172024	-3.06022	-13.6719	-8.70235	-1.93611	-29.872	1.92341	-6.27237	-5.03007	-7.25581	7.24164	-1.44698	-0.589922	-4.03945	-3.93727	-2.69954	-9.30387	-6.66718	-43.2467	-1.63675	9.72893	0.209226	6.53771	3.14989	-2.0408
	5	-3.64346	-0.691933	-6.10115	3.62083	-1.85203	-21.0453	8.31943	5.55967	3.50996	5.49718	4.64169	8.69097	1.88641	4.72574	5.27509	7.96665	-20.5165	-19.2919	2.43601	2.38848	10.4838	-9.13864	-1.13585	5.38769	7.90485	6.05163	8.12312	7.66812	-15.4456	10.8371	-3.64748	2.94809	2.58387	10.1004	-0.969212	12.1189	1.3664	1.05553	4.88922	1.23436	-3.71441	-43.3536	11.2646	11.2875	6.57933	8.24562	5.39991	2.46603
	6	-3.19399	2.86017	2.40545	6.19585	3.56266	0.53096	9.90057	11.7229	9.83973	12.153	7.54053	5.29147	6.35883	7.59044	3.96741	11.8566	-15.2693	-0.80501	20.3063	-4.43146	16.3355	11.5263	9.35196	13.145	8.70486	13.2825	7.44673	14.575	2.0709	8.20489	1.46155	13.3984	3.23069	8.34226	14.7603	10.7328	3.72143	3.41737	1.65539	0.80533	0.407502	-23.0935	18.0113	10.3606	11.6854	2.66636	10.2912	10.9836
	7	-1.24385	-1.37095	11.9909	4.90608	8.25444	1.60861	4.99961	10.5756	0.653845	7.85685	8.93992	0.157571	0.548795	1.73874	1.42305	6.97695	-2.76478	15.1826	12.102	2.49059	12.3648	10.9031	25.4282	10.2521	5.65204	14.702	13.5421	11.2134	11.5532	7.45488	6.17631	10.9221	8.46687	4.02045	12.8042	3.99495	1.42219	3.04426	0.840298	1.98041	4.62284	0.690517	12.5569	3.81807	3.40718	6.56931	9.95073	14.4518
	8	-0.161791	-1.36723	28.3101	3.43281	6.83395	10.4055	6.83155	5.85328	7.44544	1.00999	5.97586	0.665518	-0.841699	0.199487	2.82347	13.8009	27.3611	26.2806	7.6466	20.1418	11.7481	25.2972	17.8775	9.68825	8.49186	17.1862	8.38271	9.812	29.753	5.20417	21.0967	12.3667	20.5538	6.76017	15.5306	-1.4016	3.35754	5.6837	0.461658	7.71897	12.5202	13.1149	10.0349	0.420057	4.70072	2.37237	3.57365	7.26998
	9	3.87725	2.32979	31.3596	3.98335	3.03113	14.2569	3.33832	7.04577	3.86116	-0.039831	2.56314	-1.76077	4.60295	3.48601	2.77786	1.87264	33.5808	24.53	11.3948	21.1712	2.55731	19.1257	12.9418	3.67793	4.63713	10.5848	14.5166	4.18872	27.1914	7.21376	17.9875	9.02265	15.6127	-7.75308	7.06659	1.13074	2.76783	3.02289	3.89413	7.23797	7.22772	27.6019	2.38453	1.4638	1.57542	-2.06144	-4.13134	8.42347
	10	4.53823	-0.468237	33.8059	5.2709	7.49894	19.3059	5.47132	1.95427	2.4858	-1.04941	1.24151	-0.569943	-0.457606	2.35396	1.40382	5.23729	34.4364	28.3424	8.5957	16.0098	6.94989	14.5314	5.36351	4.07285	3.0962	13.727	7.34394	5.66576	26.7725	5.79209	11.368	7.90261	8.85712	-3.7247	9.50274	-1.39912	3.58435	1.36186	2.54059	10.2938	7.39288	30.4805	2.92603	-3.5398	1.18676	-2.49876	-1.90766	0.0568973
	11	3.63414	-1.63653	33.3582	-0.278876	4.72298	19.4113	-3.70257	-3.9926	-3.09662	-5.89813	-8.81116	-8.12307	1.49091	-1.51205	-1.50821	3.72324	35.7258	19.5064	1.9692	10.7152	-0.57166	6.08581	1.61165	-4.85464	-0.139351	7.82268	5.9315	1.87056	20.7386	1.6094	6.07678	-0.292629	6.77048	-6.12694	-6.70645	-3.07459	2.42933	3.6578	0.635422	0.792443	6.04614	28.1117	-5.61946	-0.231992	-0.0584884	-3.57943	-5.78572	-4.9819
	12	2.26989	-3.97348	33.7263	-5.89431	7.82525	13.1915	-7.43174	-6.09885	-6.98271	-10.0628	-13.4979	-0.896863	0.572994	-2.65656	-3.07888	1.05371	22.1448	19.9264	-1.82843	2.96279	-5.22457	-1.13823	0.161436	-5.86621	1.22614	7.13913	5.65087	0.456276	18.7825	1.06967	0.945077	-7.56711	1.19869	-10.7901	-6.60927	-7.94562	-0.580146	-0.106292	-0.218232	5.92644	5.0146	26.8605	-5.39315	-2.65777	-4.43096	-6.79023	-10.6368	-6.50971
	13	1.41851	1.72216	35.1599	1.6253	-1.10611	12.1513	-5.95672	-7.37854	-4.54527	-10.4683	-11.2966	-2.57368	4.41401	-3.99892	-4.38753	-2.77513	23.8144	11.8255	-9.83534	-0.450328	-14.1004	-2.62917	-6.1541	-14.0979	-7.78299	0.918372	1.13411	4.16835	13.1168	-0.69524	-9.36933	-2.84988	-1.42811	-9.18262	-6.67213	-11.2254	0.97368	2.46512	-0.256022	2.05277	4.02213	23.9915	0.105353	-4.01935	-8.2267	-4.96518	-8.2957	-10.7604
	14	4.88054	-0.891909	40.4983	-0.492762	6.70241	15.8862	-0.561809	1.19143	-0.214613	-4.31164	-6.88536	-0.778281	-0.843428	-6.78779	-3.44725	-4.60391	20.5278	10.878	-7.63883	-2.20735	-9.23429	-8.69532	-7.21105	-6.74781	-3.81356	4.91493	-2.67169	-3.12443	8.20126	0.815153	-5.53482	-0.578219	-0.438999	-4.65556	-6.94408	-3.10445	3.47312	4.06477	5.7401	6.91061	7.0403	20.8071	-1.16806	3.38962	0.641191	-2.45751	-6.20499	-7.34414
	15	1.60965	2.12243	38.8288	1.34662	0.626205	12.0598	9.79134	7.51344	9.22018	1.87254	2.86494	15.8494	0.447089	-2.9216	-2.45353	-0.423191	12.8381	4.26407	-8.87231	-7.73713	-0.752227	-2.82122	-6.96516	1.55011	-1.61953	-1.14699	-5.67457	-6.1826	5.95503	-0.434045	-6.15792	-4.03941	-7.62759	5.30329	-0.602431	-0.796356	3.14685	0.747391	5.0055	5.48298	5.24757	26.9859	6.51307	6.80161	10.192	3.39257	-6.28222	-7.20318
	16	1.92883	0.573542	40.4717	-1.63901	2.58379	11.8744	21.3919	25.722	27.6471	24.3458	26.395	32.2797	-3.62611	0.141442	-1.53935	-2.55572	8.72303	7.3268	5.17197	-1.3689	-0.304183	5.11566	12.32	17.1574	-9.53594	-3.40881	-2.90703	-4.94124	-2.22117	-1.73787	2.1996	7.51588	1.71074	24.3862	14.8777	20.4994	1.82105	4.2937	-0.962774	4.38399	8.6334	18.5034	32.485	40.1536	36.8886	14.4344	3.73687	1.66957
	17	2.09015	0.589732	36.7113	-2.80972	-0.429079	6.48359	54.4789	58.2225	57.1715	66.057	62.6395	70.629	-6.07056	-6.61759	-8.67259	-8.06579	6.00226	-4.91485	13.1804	7.73572	16.3558	36.2609	39.3887	39.1166	-12.3389	-6.94708	-6.81774	-10.3933	-2.56098	-4.90808	26.4409	39.3718	24.6717	62.5622	54.0124	49.9875	5.08291	3.59196	2.98398	1.20709	3.76322	13.8859	87.2249	87.7719	84.6896	44.3314	28.4179	26.0055
	18	5.91938	6.20632	39.407	1.21132	6.91836	12.2816	134.519	139.242	147.285	149.253	153.425	157.878	-4.29427	-8.92022	2.85194	-7.00299	-1.58476	-0.564418	56.8348	43.3474	63.7438	94.9913	109.454	116.655	-7.92325	-6.38248	-5.90319	-11.1122	-4.16358	-1.68962	76.2561	94.2246	77.3488	154.883	133.079	135.909	1.15321	2.07538	4.33903	2.79059	1.94222	17.4866	190.669	187.051	189.99	101.71	83.6046	73.9555
	19	3.34554	4.17071	38.3286	-0.945771	2.28747	8.3359	277.897	295.42	282.881	310.499	318.975	314.421	-2.29257	-11.4854	-3.82043	-3.17869	-4.59438	-6.07487	130.627	117.301	144.438	219.006	246.513	250.379	-7.9901	-5.31774	-8.51304	-5.65085	-6.46297	-4.75395	181.034	206.828	175.811	316.749	291.658	277.042	4.31016	-3.7549	0.276173	-1.62227	5.66986	10.4369	385.655	373.152	385.465	213.656	192.385	167.085
	20	6.14884	1.50369	37.4733	-0.447961	4.99478	5.60124	539.09	555.606	552.622	608.271	615.869	586.452	-3.11899	-1.29615	-4.87901	-8.75488	-11.8782	-3.16877	286.389	255.816	296.992	455.194	502.53	496.564	-4.62645	-5.8837	-4.98187	-4.37045	-16.7559	1.84497	377.774	419.612	357.346	611.998	575.912	548.521	2.30075	1.21133	0.751446	4.0109	1.22029	7.22663	733.299	701.367	738.03	422.601	381.189	353.664
	21	-1.19712	-1.62274	36.2388	-2.09202	-0.884783	-1.34198	959.75	987.332	977.651	1082.99	1094.27	1053.89	-11.4268	-7.18616	-7.88351	-5.42977	-14.1388	-11.8345	556.941	501.665	570.304	849.089	930.506	920.969	-3.83819	-6.97518	0.535495	1.67008	-11.731	6.14273	709.409	773.34	696.064	1084.14	1050.62	988.238	-0.116849	2.02195	-1.29816	-2.24225	-0.00813729	2.24096	1270.33	1219.75	1294.12	792.147	735.946	676.123
	22	3.06589	2.53514	32.6487	-3.23732	1.26922	-2.06554	1581.56	1639.63	1610.51	1766.54	1800.64	1719.89	-4.4432	-2.67757	-3.9187	-1.31586	-13.5725	-8.07574	1025.53	945.206	1040.35	1484.38	1621.41	1562.35	9.12432	13.1679	19.7663	27.0381	-2.23604	22.3134	1243.98	1340.92	1229.33	1782.41	1748.6	1659.24	-4.00751	1.91235	-3.38775	1.22105	0.801367	2.89669	1960.43	1907.09	2115.82	1404.21	1319.11	1230.5
	23	1.50429	-2.81435	26.7836	-4.19822	-2.80907	-1.76422	2171.35	2247.21	2188.16	2378.14	2435.43	2333.29	-0.0364161	-1.12643	-2.80764	3.24597	-19.2653	-10.3643	1686.81	1574.66	1700.91	2167.11	2349.89	2227.69	31.3182	43.0148	54.8545	60.6253	12.164	53.1856	1830.43	1953.38	1864.7	2412.11	2414.09	2306.53	-3.74261	-2.33991	0.176206	-0.140939	-0.546588	3.57875	2503.92	2447.74	2803.42	2171.55	2100.57	1964.02
	24	-1.25304	-5.335	32.2144	-0.806695	-3.91483	-4.40645	2728.96	2824.54	2739.12	2993.83	3065.01	2946.07	0.912542	8.48458	1.68367	23.0726	-13.1758	2.07451	2433.34	2316.94	2437.4	2841.91	3066.9	2885.91	82.0047	107.089	132.309	139.34	55.3746	117.89	2374.5	2531.33	2446.53	3044.77	3074.54	2944.71	0.362392	-0.213054	-6.29149	-3.71089	-2.2876	-2.98494	3016.29	2952.41	3433.05	2908.62	2833.92	2659.82
	25	1.5244	-1.38769	34.8186	-6.60654	-3.44304	-3.36759	3221.7	3335.67	3228.07	3589	3665.87	3530.27	27.3312	26.9052	27.3698	62.3336	4.5493	17.2871	3151.79	3034.51	3147.9	3497.02	3755.75	3520.49	180.409	227.834	267.854	281.903	134.756	241.763	2866.28	3047.17	2974.57	3650.84	3705.34	3549.25	3.21754	-3.01832	-3.3321	-2.10203	-4.05494	-9.46883	3461.65	3386.98	3961.7	3617.33	3548.34	3334.33
	26	-3.39034	-1.49102	28.8484	-6.55565	-4.19499	-5.06534	3631.6	3761.23	3635.53	4125.54	4201.19	4054.39	64.1753	67.6387	60.6562	129.693	33.3063	63.0178	3835.86	3724.69	3826.55	4113.36	4402.05	4111.82	353.985	444.868	522.804	529.961	287.573	452.773	3287.06	3486.27	3429.1	4193.45	4277.38	4102.72	-5.09096	-2.58947	-7.10437	-5.98863	-4.24499	-9.31397	3813	3725.68	4382.88	4295.51	4232.44	3975.47
	27	-1.20428	1.57482	39.5378	-4.78138	2.64033	-5.44665	3929.69	4071.46	3928.76	4544.57	4619.14	4462.92	147.383	146.203	143.027	260.324	111.293	145.959	4431.04	4325.13	4416.48	4619.4	4928.15	4592.5	671.29	837.517	951.778	948.19	568.697	825.804	3601.02	3814.85	3772.8	4619.09	4726.53	4535.04	-7.23236	-3.79086	-0.397556	-4.78647	-4.79028	-11.9455	4058.09	3961.8	4671.77	4877.59	4825.27	4523.91
	28	-2.85786	-2.0776	30.676	-0.943831	-4.98849	-9.8391	4149.54	4296.12	4141.36	4841.7	4912.53	4757.71	294.362	284.922	287.329	501.815	238.574	298.959	4925	4831.03	4906.8	5001.74	5320.17	4949.21	1158.41	1367.66	1513.16	1452.43	958.666	1284.37	3831.05	4052.5	4029.57	4923.33	5050.24	4842.29	-3.47085	-4.41257	-1.14556	-6.71399	-6.43978	-14.1565	4233.81	4125.6	4871.22	5331.97	5287.84	4954.19
	29	-2.49867	3.46065	30.4923	-4.77092	-5.00342	-2.44965	4256.84	4410.45	4246.88	4987.76	5055.33	4900.44	568.715	544.807	550.141	920.261	495.727	578.896	5253.41	5168.64	5227.89	5211.61	5531.95	5145.84	1818.73	2002.47	2155.31	2048.84	1528.87	1849.93	3952.23	4179.87	4165.78	5076.64	5212.66	4998.35	-0.536654	-2.87904	-2.85408	-3.76304	-2.98685	-11.3838	4317.37	4205.21	4960.87	5597.43	5562.07	5201.55
	30	-0.58977	-5.12244	26.0212	-5.14018	-6.72836	-17.1641	4330.46	4483.43	4317.59	5062.29	5122.48	4968.73	973.305	942.795	954.106	1425.87	851.64	976.516	5489.84	5413.55	5460.62	5328.69	5646.64	5250.39	2420.21	2622.41	2770.03	2607.9	2056.47	2390.33	4037.91	4264.29	4258.59	5151.55	5293.84	5078.77	-1.12615	-4.01431	-4.4433	-3.8759	-4.49266	-18.4596	4376.23	4254.56	5021.03	5751.31	5721.95	5344.59
	31	-0.546279	2.07263	27.7041	-1.80229	-4.38994	-6.96066	4366.05	4521.55	4353.4	5090.14	5145.43	4989.79	1553.21	1524.4	1543.7	2120.87	1403.67	1557.81	5634.7	5565.98	5603.17	5370.02	5685.56	5288.38	3026.11	3202.63	3329.5	3102.19	2592.33	2881.15	4081.42	4312.28	4300.66	5178.88	5322.37	5106.74	-5.81876	-3.25612	-4.78485	-0.649014	-1.92096	-10.4406	4402.78	4280.8	5052.37	5816.98	5789.15	5399.97
	32	-2.54142	-3.10559	26.9286	6.62534	2.07771	6.6474	4406.28	4562.51	4389.94	5117.21	5167.92	5016.93	2215.36	2204.15	2225.17	2801.04	2084.99	2257.9	5742.25	5677.96	5710.94	5400.54	5715.99	5314.57	3579.57	3718.84	3824.67	3523.46	3083.95	3303.73	4120.79	4354.76	4338.88	5203.87	5346.9	5127.21	1.55939	1.55128	1.09465	2.43392	6.13377	2.61404	4433.9	4309.49	5084.68	5857.9	5827.07	5434.14
	33	-1.69626	0.132715	30.2029	20.7334	7.78317	18.3503	4423.45	4579.46	4406.52	5128.59	5175.07	5028.2	2820.06	2828.17	2857.17	3397.46	2713.53	2889.7	5793.05	5729.54	5760.46	5411.6	5726.49	5323.63	4000.67	4095.29	4179.16	3806.22	3449.55	3597.41	4133.6	4374.13	4350.21	5213.47	5356.75	5136.44	7.72864	1.15278	1.62237	6.77843	16.0298	26.1617	4446.18	4323.95	5099.86	5877.6	5841.13	5447.61
	34	-4.11225	-6.9785	27.3499	39.3639	27.5824	48.1583	4424.28	4578.36	4411.46	5129.99	5173.89	5027.67	3340.41	3369.39	3409.53	3849.84	3253.74	3418.31	5812.42	5745.63	5776.99	5411.56	5724.97	5323.33	4276.67	4329.65	4395.71	3969.48	3683.87	3769.23	4134.34	4377.23	4350.5	5212.11	5351.48	5139	11.872	6.27709	1.8466	24.4033	30.8547	67.2367	4447.19	4324.63	5096.98	5879.59	5844.87	5446.46
	35	0.361044	-1.73008	30.1368	75.0745	48.3561	113.232	4416.81	4570.55	4404.77	5125.77	5166.06	5023.42	3747.55	3797.14	3850.09	4151.4	3660.76	3808.15	5811.83	5743.77	5775.53	5402.72	5714.34	5317.56	4438.74	4460.77	4515.1	4052.52	3818.48	3862.87	4123.8	4371.05	4341.41	5209.15	5344.72	5134.34	22.7087	14.5689	9.17188	58.7008	81.5912	160.736	4440.13	4318.55	5092.13	5879.26	5844.91	5439.69
	36	0.363584	3.76821	28.3222	160.027	102.289	229.373	4413.33	4568	4401.22	5124.12	5160.43	5020.18	4053.84	4119.39	4179.99	4347.63	3952.39	4083.74	5815.28	5748.12	5779.37	5394.64	5708.56	5313.02	4533.13	4537.42	4580.51	4109.15	3898.96	3920.24	4118.73	4370.37	4337.95	5205.08	5339.6	5130.25	54.2142	23.5836	24.1352	120.4	162.843	338.032	4437.33	4317.93	5091.32	5875.82	5843.71	5434.33
	37	10.3479	5.96766	24.7596	313.185	206.638	454.469	4410.19	4566.18	4394.87	5120.98	5154.38	5014.21	4252.99	4331.69	4397.29	4458.54	4134.32	4251.11	5812.91	5744.82	5778.26	5387.46	5703.56	5309.61	4584.61	4576.59	4614.13	4137.54	3943.2	3952.43	4111.83	4370.22	4328.47	5203.42	5336.28	5125.46	104.025	53.3357	51.8295	236.655	326.672	650.066	4435.23	4316.77	5088.68	5876.42	5841.91	5431.03
	38	19.3581	11.4269	26.9032	597.461	396.977	822.452	4405.43	4558.45	4390.72	5114.83	5149.78	5003.86	4367.95	4455.11	4522.24	4516.68	4235.93	4342.91	5808.8	5738.37	5775.42	5380.93	5696.08	5300.76	4607.28	4594.17	4627.41	4153.54	3964.18	3968.75	4105.28	4365.47	4319.18	5196.87	5328.56	5120.67	196.449	107.912	98.5877	460.546	631.93	1169.27	4429.16	4311.92	5082.29	5873.5	5834.21	5424.51
	39	40.0841	27.7077	32.1625	1060.71	727.379	1364.37	4405.4	4560	4390.8	5113.51	5148.31	5004.58	4434.59	4527.77	4596	4556.68	4297.91	4402.18	5810.05	5736.07	5780.49	5379.88	5689.68	5299.59	4624.89	4607.12	4640.24	4168.58	3983.06	3985.12	4103.09	4364.1	4313.76	5195.51	5323.58	5118.76	367.15	209.521	178.994	840.394	1125.77	1864.41	4426.25	4311.1	5078.24	5876.11	5833.11	5418.86
	40	95.6413	65.5396	33.4765	1713.9	1275.03	1935.67	4404.93	4559.38	4392.35	5111.65	5142.91	5004.81	4471.43	4569.36	4637.47	4581.33	4337.45	4440.45	5813.63	5733	5784.3	5375.31	5685.9	5295.03	4635.94	4616.97	4648.75	4179.42	3997.1	3997.13	4102.65	4359.22	4313.3	5192.48	5318.08	5113.31	670.652	389.722	345.906	1449.7	1864.75	2569.99	4426.26	4310.5	5078.77	5877.41	5830.85	5412.62
	41	184.78	112.971	43.7065	2276.35	1933.75	2471.5	4405.9	4560.16	4396.64	5112.46	5135.41	5003.76	4495.45	4602.97	4665.87	4601.65	4370.35	4473.03	5820.36	5731.53	5788.74	5368.69	5685.26	5291.65	4652.04	4627.23	4659.39	4186.56	4014.24	4007.1	4106.63	4359.98	4316.42	5191.54	5313.83	5107.05	1101.74	710.68	631.447	2162.79	2604.8	3233.54	4434.42	4314.34	5083.82	5880.66	5832.15	5412.42
		mNeonGreen primer pair 1 negative control replicate 1.1	mNeonGreen primer pair 1 negative control replicate 1.2	mNeonGreen primer pair 1 negative control replicate 1.3	mNeonGreen primer pair 2 negative control replicate 1.1	mNeonGreen primer pair 2 negative control replicate 1.2	mNeonGreen primer pair 2 negative control replicate 1.3	GAPDH negative control replicate 1.1	GAPDH negative control replicate 1.2	GAPDH negative control replicate 1.3	BACT negative control replicate 1.1	BACT negative control replicate 1.2	BACT negative control replicate 1.3	mNeonGreen primer pair 1 GPR161 replicate 1.1	mNeonGreen primer pair 1 GPR161 replicate 1.2	mNeonGreen primer pair 1 GPR161 replicate 1.3	mNeonGreen primer pair 2 GPR161 replicate 1.1	mNeonGreen primer pair 2 GPR161 replicate 1.2	mNeonGreen primer pair 2 GPR161 replicate 1.3	GAPDH GPR161 replicate 1.1	GAPDH GPR161 replicate 1.2	GAPDH GPR161 replicate 1.3	BACT GPR161 replicate 1.1	BACT GPR161 replicate 1.2	BACT GPR161 replicate 1.3	mNeonGreen primer pair 1 MC4R replicate 1.1	mNeonGreen primer pair 1 MC4R replicate 1.2	mNeonGreen primer pair 1 MC4R replicate 1.3	mNeonGreen primer pair 2 MC4R replicate 1.1	mNeonGreen primer pair 2 MC4R replicate 1.2	mNeonGreen primer pair 2 MC4R replicate 1.3	GAPDH MC4R replicate 1.1	GAPDH MC4R replicate 1.2	GAPDH MC4R replicate 1.3	BACT MC4R replicate 1.1	BACT MC4R replicate 1.2	BACT MC4R replicate 1.3	mNeonGreen primer pair 1 negative control replicate 2.1	mNeonGreen primer pair 1 negative control replicate 2.2	mNeonGreen primer pair 1 negative control replicate 2.3	mNeonGreen primer pair 2 negative control replicate 2.1	mNeonGreen primer pair 2 negative control replicate 2.2	mNeonGreen primer pair 2 negative control replicate 2.3	GAPDH negative control replicate 2.1	GAPDH negative control replicate 2.2	GAPDH negative control replicate 2.3	BACT negative control replicate 2.1	BACT negative control replicate 2.2	BACT negative control replicate 2.3
	Marked with x are NOT used				x	x	x				x	x	x				x	x	x				x	x	x				x	x	x				x	x	x				x	x	x				x	x	x
	Cycle	A1	A2	A3	A4	A5	A6	A7	A8	A9	A10	A11	A12	B1	B2	B3	B4	B5	B6	B7	B8	B9	B10	B11	B12	C1	C2	C3	C4	C5	C6	C7	C8	C9	C10	C11	C12	D1	D2	D3	D4	D5	D6	D7	D8	D9	D10	D11	D12
	1	-29.7357	-0.603193	-18.8185	-25.5498	-33.4373	-18.7189	-29.2974	-31.7141	-7.38678	14.748	-9.73172	-4.70155	0.0694393	-18.1698	-20.011	-11.6976	-27.1767	-26.2984	-20.4011	-29.9545	-2.88142	-6.10755	-10.383	-18.8797	-18.7496	-10.8363	-6.82926	-15.7646	-18.598	-0.838797	-19.5834	-24.9495	-15.0358	-10.8458	-12.3504	-4.41134	-9.18923	-15.6572	-6.35725	-12.7642	-21.0063	-27.1223	-19.475	-30.2543	-29.42	-9.72963	-9.49527	-2.48147
	2	-19.6906	-2.64153	-13.1199	-12.7141	-11.19	-6.68775	-4.63444	-4.45764	-7.80829	16.3248	8.54216	0.773132	-0.3623	-11.1712	-0.62916	7.26192	-3.55106	-4.80968	-9.11202	-6.53736	6.16187	-0.04465	-2.41445	9.93386	-0.673077	-1.27895	2.38684	-1.7098	-6.71417	6.40764	-2.03256	-8.97442	-3.56648	2.73943	6.13488	9.39235	-9.99308	-6.23711	5.42655	-2.13031	-2.51605	-10.1507	-9.18647	-9.93216	-4.79888	0.688471	2.18569	2.59224
	3	-12.5927	-3.78738	-5.34471	-5.08695	-2.98718	1.31821	2.63139	-2.01408	0.211431	15.2045	4.89713	2.27577	-0.164574	-0.294199	0.476495	6.35188	1.97994	-0.796632	0.678334	1.835	6.11963	8.3565	5.75098	-2.14738	3.67516	0.019962	2.3325	3.02039	0.0675063	6.19835	2.80199	0.464164	3.86465	6.55339	3.92233	1.21126	-4.30375	-0.248453	2.49643	-0.0175228	-1.06697	-1.62239	0.166903	-0.433578	-2.43952	3.97852	5.05584	-1.86724
	4	-1.7345	-0.265558	1.45708	0.778477	1.23255	6.35332	3.83647	2.24439	4.64061	11.8886	1.8169	4.0541	3.45315	2.52344	3.88232	6.08788	2.85596	0.640068	4.18299	11.2335	5.66971	9.39482	13.1411	2.35295	3.43429	3.59343	4.89305	4.10808	2.02317	0.244005	6.79631	4.47364	4.49847	5.17391	7.31089	4.81012	-1.12441	2.30752	4.93174	6.11861	6.46873	4.29004	8.28383	4.59519	0.670536	0.943828	10.0566	7.49259
	5	5.49463	-0.122034	-2.69305	5.84195	3.41413	3.13044	9.15614	6.43723	7.44053	5.77199	4.54904	5.58427	7.04404	6.99741	5.06751	2.53635	5.33778	4.4567	8.59549	4.2361	3.99702	4.4119	1.95245	9.79752	6.44189	4.51223	10.6901	3.13272	4.08445	4.21637	5.22878	6.57573	6.4468	1.45351	1.98305	9.2919	-0.943528	6.35	6.41897	7.09956	0.778186	4.20587	6.9739	3.99748	7.61927	5.36562	8.57405	6.35918
	6	5.46658	3.54471	-0.0192701	2.79263	7.42308	3.61572	0.946818	3.00398	3.3097	5.08642	4.72949	2.1433	2.89003	3.50227	3.60877	2.82372	4.36009	5.65553	0.699811	5.12754	7.43821	0.309968	2.57012	2.50302	3.36215	1.16933	6.01983	-1.77424	4.6463	4.55968	1.38525	0.118313	4.80509	4.05834	-0.545201	2.83252	-0.0655752	1.80467	3.33099	2.66389	6.39407	1.20332	3.95374	1.53142	-4.11638	5.55283	6.7636	-0.900372
	7	10.5783	1.46495	3.87585	1.5175	-1.77051	2.40347	3.08362	1.39688	3.74238	1.96674	1.74174	-4.40218	2.98261	3.84699	3.75367	1.26986	1.13373	7.2357	2.33734	3.5463	6.47497	4.91029	1.49265	4.5695	6.10483	3.45415	4.55777	5.0329	2.39468	0.3139	0.880963	8.49123	4.62405	0.981559	2.33031	3.35516	-0.516247	4.41335	5.0693	0.805117	-0.520446	8.12728	3.32744	3.16702	3.00335	3.62191	6.08372	11.9168
	8	12.9824	2.79126	7.96955	1.99163	5.76285	2.71772	2.3562	8.54812	1.05855	-2.42721	0.672812	4.38546	0.0255357	4.49425	0.401218	2.47652	5.15283	7.55428	0.687593	5.10842	0.935546	-0.440778	0.177571	5.58518	3.35397	1.75538	3.266	10.1049	2.89042	1.36668	4.49346	-0.47739	0.142257	-1.16131	3.22181	-0.684741	-0.0330413	1.19718	6.12251	-0.0539171	-0.0718957	0.83765	-0.0606314	3.84381	7.09857	-0.438924	1.9187	7.40413
	9	-7.70346	1.4356	-1.42744	9.3043	7.37843	1.17852	-0.660909	-3.99772	-3.66293	-1.11538	2.24732	-0.357588	2.78765	-1.74899	3.07074	1.55477	4.01851	2.12682	-3.07885	-0.258766	0.590292	0.452621	-1.22924	-6.7188	4.12557	-1.32476	-0.285932	-1.17974	5.1752	-1.74758	0.203456	5.87129	-1.74904	-1.48853	-1.60685	-5.47413	2.42268	1.68866	1.27257	2.51852	-0.543609	4.54165	3.21784	0.771967	5.14499	6.25673	0.949463	0.249485
	10	-9.98072	-4.14081	4.40162	1.13984	-1.41947	-2.0573	-6.22776	3.39091	-5.39992	-12.0446	-2.21259	-0.945089	-1.07603	-0.535955	-3.51606	-3.85046	-1.31165	-3.05033	-0.2573	-5.79745	-5.5793	-10.4474	-4.93621	-0.417246	-1.58395	-1.76098	0.527531	-0.919134	-3.91403	-3.12651	-0.667528	-5.76591	-10.0427	-7.74722	0.0463293	-4.58313	-2.74773	2.48338	-2.14356	1.68577	1.90525	-0.433189	-4.7984	-1.78533	-0.44962	-0.445876	-3.38586	-0.462104
	11	-12.2577	1.50993	1.35476	-3.05417	0.24858	-1.37584	-6.62803	-3.85732	-6.71725	-14.7034	-6.7664	-1.61256	-0.654821	-2.16374	0.389184	-1.60495	-1.645	-0.576982	-6.57546	-5.74773	-6.5423	-13.3406	-13.7854	0.373996	-0.603	-2.9596	-1.97385	-7.60243	2.98502	2.18581	-8.67957	-5.3477	-5.68899	-6.89166	-7.24205	-6.48094	3.38909	0.870612	-5.36399	-0.173001	2.15645	3.75584	-5.60963	-6.27661	-1.69302	4.76451	-5.69669	-3.63414
	12	-4.65966	4.70457	-2.47968	-2.82941	-0.922512	-1.52077	-7.02731	-9.55145	-7.23121	-17.9788	-8.79391	-6.60497	-4.49265	1.83765	-3.23847	-2.38228	0.126138	0.215863	-5.97626	-11.0495	-9.97794	-9.05409	-8.20949	-9.24753	-4.37978	-2.68659	-5.76317	-3.64712	-6.89248	-4.05792	-7.35407	-8.03112	-6.50168	-10.704	-10.5713	-11.0459	-0.308456	0.100497	-3.98046	-3.62186	1.38243	3.29107	-6.7617	-2.65433	-3.83005	-3.72689	0.513685	-5.6078
	13	2.21381	-3.94951	2.11321	1.6415	-4.29102	1.5282	-12.5161	-9.93553	-5.19465	-10.8165	-8.57392	-5.39166	-2.01963	-3.06497	-1.5158	-2.88389	3.40822	-1.7806	-6.91605	-7.75204	-11.112	-7.14771	-13.3384	-10.3898	-0.37406	-2.78099	1.24182	1.59519	-4.06971	-0.703957	-10.9092	-8.67809	-3.01534	-1.34141	-9.64144	-4.36979	4.71122	1.97238	-0.849323	-0.786852	2.4363	0.53788	-6.83638	-2.14882	4.80157	-2.61987	-2.13871	-4.71647
	14	3.40828	0.0724406	-2.70859	-1.59131	-2.09652	0.199021	-9.06208	-4.87415	-5.48464	-20.2326	-5.5129	0.568324	-4.3197	-0.641587	-4.6438	-2.93784	-5.76012	-6.28732	-1.57012	-13.7762	-15.5586	-9.79045	-6.01388	-9.21578	-6.62301	-1.33765	-6.42592	-4.17886	-5.25619	-4.92199	-8.47951	-8.48166	-9.08637	-14.2522	-5.29188	-8.33018	-3.24755	-4.42593	3.15032	-0.567344	-3.26839	-6.38361	-6.51535	-6.19239	-5.76348	-2.9187	-4.97531	-4.42997
	15	1.40748	-4.68908	-2.07344	-2.66787	-2.93945	-3.22096	-5.92425	-7.50594	-5.32839	-10.8072	-7.41011	-7.17266	1.25664	-4.53148	-5.7217	-5.58228	-5.54039	-0.643317	-4.81105	-14.2269	-12.3934	-3.05904	-2.12137	-5.47883	-7.33646	-1.56356	-8.97854	-8.61325	-3.85313	-8.37903	-4.94606	-3.57876	-9.1891	-3.73198	-4.95322	-7.87319	1.46979	-2.9083	-5.56584	-1.75525	-3.48906	-2.53591	-6.03817	-9.38207	-9.97747	-5.83555	2.18193	-2.93263
	16	6.13862	-3.10047	-3.97607	-4.74542	-2.99408	-2.47338	5.88995	2.36584	4.60945	-2.04009	5.02532	-0.883746	-0.5967	-2.05712	-1.6447	-5.95288	-6.9921	-4.2317	3.51887	-5.72207	-9.16224	8.73553	7.72745	6.7386	-8.7479	1.54978	-7.21992	-8.80127	-4.06708	-5.88068	-1.85956	-2.52891	-4.87423	5.76165	4.39194	7.1392	0.361615	-2.49635	-2.05264	-4.94197	-2.79115	-3.96117	-6.78328	-5.52389	-5.48898	0.360004	-5.16523	-4.32977
	17	4.80774	3.10405	1.87983	-8.281	-2.50836	0.826325	27.5814	22.351	21.0191	9.0416	24.9556	20.2637	-2.65963	-6.47105	-6.17969	-5.20538	-7.35036	-4.28031	18.49	12.1052	10.7161	29.6288	28.7524	21.3374	-10.6968	-4.79056	-3.52637	-8.15983	-5.22673	-3.13062	6.28911	2.72921	9.55255	24.7107	23.9678	24.2692	5.59199	-1.20197	1.69693	-3.17153	-0.395235	0.399831	-5.01648	-4.37403	-6.87531	-5.23838	-8.9482	-8.23617
	18	2.08285	1.27412	1.594	-4.55958	1.10513	-5.42151	78.1718	62.3602	57.4257	49.643	56.1671	46.9595	-5.64305	-11.9653	-7.39005	-3.07796	-6.67146	-7.9597	56.97	34.5203	39.7712	78.5415	88.1722	63.1006	-8.4787	-6.31903	-9.92008	-4.33745	-6.16431	-1.05191	23.7866	24.2778	24.2941	62.4865	65.6973	59.0441	0.421671	-4.64234	-8.12368	-2.55813	-5.4963	-4.86481	5.23082	-0.266017	-7.97403	-1.09317	-12.5079	-2.13848
	19	-1.16663	-2.72428	-3.72623	-2.59895	-5.69391	-6.77655	157.534	131.114	120.71	119.803	123.105	101.807	-7.46932	-12.4879	-10.8999	-10.9154	-7.93851	-11.1653	104.88	94.5685	87.7612	168.783	197.821	132.714	-12.6373	-9.14765	-10.7764	-5.53555	-10.086	-8.99124	57.3117	54.4526	66.1228	134.834	131.453	125.324	-1.63297	-2.15201	-6.31954	-1.2083	-4.23071	0.245669	28.404	3.73783	-3.87831	-10.1891	-9.87418	-4.8748
	20	-2.30057	-4.76403	0.853722	-3.08458	-2.90871	-2.74217	319.455	266.861	254.786	262.766	261.335	217.23	-7.16692	-5.41075	2.20995	-6.82907	-3.30117	-9.611	228.037	215.64	203.165	344.884	399.274	278.629	-9.73555	-6.02137	-10.0571	-5.73749	-5.55344	1.75141	133.636	125.283	146.017	270.963	280.279	257.729	1.97947	-9.01091	-1.0978	-2.26465	1.75261	-2.90227	59.2677	19.3508	-2.90034	-8.92525	-11.1467	-8.42743
	21	-3.23549	-0.978976	-4.16496	-5.463	-1.27876	-1.586	608.922	526.416	481.537	513.316	513.119	419.53	-7.40128	-6.90678	-10.6613	-9.77604	-7.76279	-4.49229	465.25	419.891	411.636	657.419	754.608	544.685	-6.68916	-2.96001	-9.67715	1.70224	2.59568	-3.50594	279.125	265.159	301.124	506.815	550.301	501.282	0.622348	-13.1078	-6.28981	-4.76714	-5.01628	-6.2991	130.342	47.759	2.91832	-7.26449	-7.28965	-7.1404
	22	-2.10759	-2.138	-0.334015	-4.30526	-2.31955	-3.59925	1075.05	947.703	886.295	937.73	934.443	790.382	-2.75838	-2.84098	-6.47991	-4.39916	-4.55929	-10.5785	847.151	788.713	775.776	1175.7	1327.27	997.35	-1.98521	4.032	-2.28985	8.31321	8.87746	4.04236	536.787	513.328	581.775	839.362	1001.62	916.572	-3.4172	-6.73858	-4.99897	-4.04938	-9.59015	-5.33149	267.41	115.021	23.2794	-11.5354	-13.3733	-2.35626
	23	-2.51792	-1.94223	-4.56512	-1.85883	-0.414596	-5.94157	1666.12	1551.76	1485.56	1566.65	1586.95	1345.57	-0.694261	-0.181687	-1.9562	-3.62553	-3.65642	-0.937705	1466.81	1349.27	1333.37	1873.42	2045.12	1674.88	12.9212	22.2138	11.3558	22.1287	19.6559	21.2947	962.475	927.725	1032.16	1202.52	1668.97	1522.58	1.04963	-7.8656	-4.77353	-5.26358	-7.32715	-6.46788	530.114	231.025	52.4488	-1.05373	-17.276	-10.7227
	24	0.793016	2.02677	-3.99439	-2.89614	-4.15106	-1.77454	2230.32	2131.48	2071.01	2189.01	2230.77	1965.61	8.65681	8.44737	6.78871	11.7439	10.1852	10.3347	2121.56	2025.52	2042.13	2554.75	2748	2340.79	38.3742	55.0847	42.1615	57.8909	51.7482	45.9766	1557.81	1548.81	1652.59	1601.35	2325.93	2118.48	-2.58302	-5.74269	-5.28494	-2.27011	-2.90676	-8.53555	975.43	453.273	105.13	-10.5693	-6.16107	0.0706968
	25	3.07929	-3.31321	-2.97767	-1.5015	-1.61424	-0.170899	2736.09	2659.88	2616.27	2797.76	2865.6	2557.02	21.9388	28.1071	28.7479	30.8733	30.4831	32.9787	2793.89	2683.52	2721.58	3212.04	3419	2994.92	91.4386	110.845	103.787	121.24	109.77	97.6007	2136.84	2154.11	2244.36	2027.76	2966.66	2701.4	2.56908	-3.3048	-9.51616	-2.05079	-1.82656	-9.39554	1632.37	828.731	214.048	0.662249	-2.50142	-9.30629
	26	-0.657375	-0.278109	-1.04166	-1.21133	-8.38789	-8.77261	3161.33	3103.35	3076.27	3368.31	3461.03	3110.09	53.8648	59.8247	60.4374	74.0781	69.1363	70.9693	3421.94	3303.22	3358.74	3827.33	4039.35	3599.71	192.628	220.136	215.418	232.015	217.469	195.706	2687.38	2735.76	2797.19	2459.71	3566.44	3247.16	-1.51073	-4.64116	-7.87034	-4.08016	-8.39905	-5.32412	2235.14	1367.85	426.552	10.0531	0.526584	-2.52378
	27	-2.77699	0.00986286	-2.71986	-3.69512	-2.81411	-2.67231	3499.42	3461.49	3451.47	3881.46	4002.3	3619.2	120.557	127.584	121.37	146.329	141.411	152.56	3986.26	3856.29	3929.51	4369.32	4572	4145.82	377.654	425.36	424.39	424.431	400.221	370.901	3176.61	3252.62	3285.7	2863.68	4107.53	3735.03	0.405572	1.34652	-7.31679	0.990796	-0.257564	-8.18272	2768.78	1893.05	782.576	36.0125	17.4532	-4.10317
	28	0.244152	-1.79396	-1.76948	-1.30163	-8.04924	0.98122	3752.64	3730.83	3736.74	4304.41	4447.27	4045.39	244.301	250.239	237.737	290.543	281.02	300.513	4464.27	4321.26	4412.76	4797.9	4989.34	4592.93	699.506	767.002	781.627	754.792	711.305	667.185	3593.24	3696.62	3696.13	3235.55	4551.92	4133.99	-3.80544	8.81951	-2.85746	-2.1442	1.1769	-5.40092	3211.98	2389.31	1333.15	78.0642	48.7761	12.6451
	29	-5.04442	1.03132	1.10095	1.72371	-2.7653	-7.84324	3934.16	3923.35	3944.08	4615.14	4772.32	4356.98	470.501	485.329	461.781	530.954	532.736	570.606	4838.95	4684.85	4788.93	5102.61	5276.99	4916.78	1182.93	1281.49	1327.34	1231.53	1171.48	1112.18	3917.3	4045.68	4015.41	3571.95	4872.7	4422.89	0.555945	30.9811	4.2975	-2.0959	10.1857	-1.28924	3575.53	2826.56	1949.3	169.044	114.288	31.7743
	30	-3.65255	3.27814	0.316178	3.55213	-1.35978	-2.36141	4041.1	4038.96	4068.73	4800.44	4966.58	4545.25	856.92	878.64	838.166	936.224	941.726	996.381	5100.86	4934.45	5045.95	5275.92	5436.19	5108.02	1790.79	1909.28	1989.05	1812.9	1754.8	1678.74	4135.6	4289.2	4225.31	3857.04	5061.29	4598.27	2.77599	73.982	11.8862	1.22602	20.1406	4.16233	3830.86	3172.03	2502.48	337.009	239.35	77.5041
	31	-4.40421	2.65878	-0.00821427	-1.44286	-0.572731	-1.00881	4097.63	4103.24	4140.6	4892.44	5062.18	4633.13	1434.89	1467.34	1397.71	1454.68	1492.85	1548.23	5266.48	5091.37	5205.52	5359.42	5504.63	5196.34	2382.53	2510.18	2628.79	2375.41	2317.53	2230.3	4275.74	4443.95	4356.34	4093.01	5151.75	4682.25	-3.89382	141.113	31.4145	1.11647	46.3487	7.15564	4000.96	3425.17	2972.26	639.515	451.497	152.082
	32	1.19518	-2.0503	0.416369	2.13456	1.64885	3.76376	4125.53	4134.48	4172.1	4927.68	5096.73	4664.02	2047.89	2089.95	1995.53	2003.21	2081.4	2129.01	5358.17	5179.31	5292.53	5386.51	5529.55	5226.28	2934.08	3065.41	3215.07	2884.98	2830.97	2742.28	4353.06	4531.87	4426.15	4275.53	5186.69	4712.81	-1.22785	279.654	73.8617	0.0997667	90.6225	34.6715	4104.17	3596.04	3344.03	1146.25	826.663	302.042
	33	0.482545	0.130404	0.723864	1.82017	3.30322	-0.642606	4144.55	4153.11	4196.77	4947.22	5113.99	4678.09	2672.22	2725.51	2613.03	2547.02	2675.21	2704.86	5407.89	5229.75	5340.79	5401.92	5542.98	5238.97	3407.7	3538.32	3715.13	3304.64	3261.55	3170.88	4400.2	4581.39	4468.48	4416.06	5202.53	4727.33	-1.54609	530.748	147.155	3.4878	180.419	57.756	4174.83	3715.96	3632.74	1771.06	1360	569.605
	34	0.926368	-2.02816	-1.7055	8.56564	10.9942	11.3082	4152.6	4156	4202.97	4955.12	5115.79	4688.05	3235.25	3299.36	3173.95	3015.54	3190.46	3195.01	5426.48	5249.86	5360.96	5406.99	5549.02	5242.42	3765.29	3888.82	4085.09	3599.14	3570.53	3478.94	4418.91	4602.2	4486.98	4505.63	5208.23	4734.36	-0.577819	936.132	276.343	17.578	345.266	125.94	4213.34	3789.37	3829.36	2324.71	1872.64	1002.42
	35	0.989542	1.99379	-3.69917	7.34438	10.4926	15.9349	4156.38	4157.89	4208.39	4958.09	5118.44	4698.67	3709.07	3783.89	3652.73	3385.69	3599.54	3578.98	5439.18	5262.6	5374.88	5411.22	5553.97	5242	4009.09	4126.14	4339.65	3796.66	3778.72	3681.4	4433.37	4614.21	4496.21	4562.89	5211.37	4737.36	0.52454	1523.66	520.783	38.2045	617.7	236.819	4239.87	3837.06	3967.94	2842.71	2412.63	1533.24
	36	4.26122	0.283141	-5.36541	15.8001	26.9668	46.0706	4158.16	4158.32	4212.33	4961.57	5118.18	4699.56	4062.15	4147.19	4013.33	3645.24	3889.56	3844.74	5446.79	5271.54	5383.34	5413.67	5558.63	5242.47	4158.81	4269.64	4492.76	3916.62	3903.59	3801.44	4440.25	4620.33	4500.51	4591.46	5212.7	4741.99	2.23078	2143.12	933.263	73.1626	1052.48	451.179	4258.15	3867.71	4059.75	3349.51	2960.13	2078.08
	37	6.95517	4.94919	-5.82179	30.2387	60.1395	97.2318	4163.18	4167.52	4222.15	4969.68	5127.65	4701.85	4308.28	4403.6	4270.33	3823.03	4088.58	4026.44	5461.6	5284.5	5397.29	5420.82	5564.27	5245.5	4248.11	4363.2	4586.01	3995.95	3988.11	3881.29	4447.47	4633.23	4506.28	4611.45	5217.76	4748.35	7.4207	2784.6	1506.23	152.774	1624.28	780.658	4274.64	3894.67	4131.12	3832.22	3504.25	2651.76
	38	8.71374	19.2397	1.46672	57.1945	118.308	189.127	4167.28	4172.25	4228.72	4973.53	5131	4698.74	4454.38	4556.71	4423.3	3926.19	4206.95	4128.9	5470.41	5292.86	5400.83	5425.25	5568.05	5248.87	4293.59	4407.51	4632.56	4039.04	4033.31	3923.06	4451.91	4640.08	4508.35	4622.5	5223.06	4751.17	12.2168	3375.52	2103.39	291.936	2219.09	1296.26	4284.84	3911.44	4172.91	4230.45	3971.74	3230.36
	39	21.0709	39.356	1.66809	115.616	225.495	355.563	4167.39	4176.27	4229.31	4975.64	5135.03	4696.88	4536.27	4640.62	4510.87	3987.95	4272.71	4191.12	5473.23	5296.39	5407.65	5428.72	5567.6	5248.58	4319.18	4431.84	4656.35	4067.3	4063.64	3952.26	4453.95	4645.42	4509.77	4633.11	5225.44	4748.13	30.044	3867.73	2700.75	553.107	2799.23	1853.15	4291.24	3923.82	4198.26	4555.45	4360.04	3770.8
	40	37.7813	68.0716	4.22403	218.073	435.454	666.006	4172.58	4177.64	4227.42	4975.76	5134.03	4697.94	4580.87	4686.24	4558.45	4026.04	4312.54	4223.97	5474.28	5298.88	5408.72	5427.22	5567.02	5250.91	4333.39	4444.25	4671.57	4086.93	4081.04	3970.52	4455.81	4648.3	4510.09	4642.8	5225.98	4746.01	57.4166	4240.67	3243.28	996.034	3302.07	2439.73	4298.49	3931.73	4214.26	4813.04	4677.88	4236.46
	41	75.1213	130.948	8.65832	412.045	795.902	1150.09	4176.97	4175.7	4221.37	4976.56	5128.91	4701.92	4603.32	4712.1	4586.94	4048.53	4336.06	4242.84	5474.55	5295.61	5405.71	5421.37	5564.45	5251.98	4341.47	4453.58	4681.85	4099.43	4092.36	3985.37	4453.28	4649.61	4505.62	4647.92	5222	4746.83	104.972	4529.46	3729.17	1650.89	3731.35	3019.15	4304.54	3936.68	4223.81	5028.12	4950.52	4644.12
		mNeonGreen primer pair 1 negative control replicate 3.1	mNeonGreen primer pair 1 negative control replicate 3.2	mNeonGreen primer pair 1 negative control replicate 3.3	mNeonGreen primer pair 2 negative control replicate 3.1	mNeonGreen primer pair 2 negative control replicate 3.2	mNeonGreen primer pair 2 negative control replicate 3.3	GAPDH negative control replicate 3.1	GAPDH negative control replicate 3.2	GAPDH negative control replicate 3.3	BACT negative control replicate 3.1	BACT negative control replicate 3.2	BACT negative control replicate 3.3	mNeonGreen primer pair 1 GPR161 replicate 3.1	mNeonGreen primer pair 1 GPR161 replicate 3.2	mNeonGreen primer pair 1 GPR161 replicate 3.3	mNeonGreen primer pair 2 GPR161 replicate 3.1	mNeonGreen primer pair 2 GPR161 replicate 3.2	mNeonGreen primer pair 2 GPR161 replicate 3.3	GAPDH GPR161 replicate 3.1	GAPDH GPR161 replicate 3.2	GAPDH GPR161 replicate 3.3	BACT GPR161 replicate 3.1	BACT GPR161 replicate 3.2	BACT GPR161 replicate 3.3	mNeonGreen primer pair 1 MC4R replicate 3.1	mNeonGreen primer pair 1 MC4R replicate 3.2	mNeonGreen primer pair 1 MC4R replicate 3.3	mNeonGreen primer pair 2 MC4R replicate 3.1	mNeonGreen primer pair 2 MC4R replicate 3.2	mNeonGreen primer pair 2 MC4R replicate 3.3	GAPDH MC4R replicate 3.1	GAPDH MC4R replicate 3.2	GAPDH MC4R replicate 3.3	BACT MC4R replicate 3.1	BACT MC4R replicate 3.2	BACT MC4R replicate 3.3	mNeonGreen primer pair 1 negative control -RT replicate 3	mNeonGreen primer pair 1 MC4R -RT replicate 3	mNeonGreen primer pair 1 GPR161 -RT replicate 3	mNeonGreen primer pair 2 negative control -RT replicate 3	mNeonGreen primer pair 2 MC4R -RT replicate 3	mNeonGreen primer pair 2 GPR161 -RT replicate 3	GAPDH negative control -RT replicate 3	GAPDH MC4R -RT replicate 3	GAPDH GPR161 -RT replicate 3	BACT negative control -RT replicate 3	BACT MC4R -RT replicate 3	BACT GPR161 -RT replicate 3
	Marked with x are NOT used				x	x	x				x	x	x				x	x	x				x	x	x				x	x	x				x	x	x
[truncated: 48 more columns]

## Sheet: Fig. 2D top
Vehicle	AgRP 30 min	AgRP 1h	AgRP 2h	AgRP 4h	AgRP 6h	AgRP 8h	AgRP 16h	AgRP 24h	AgRP 48h	AgRP 72h
95.576	28.368	374.907	112.042	0	368.391	1866.45	1378.14	706.066	343.271	1102.09
320.58	11.486	135.779	162.939	401.87	65.931	332.582	1243.61	218.9	381.209	837.958
59.12	126.446	563.521	259.575	444.615	284.564	19.075	1349.66	119.853	697.897	695.89
44.259	157.868	186.408	232.906	447.583	155.992	96.061	1047.01	2994.45	333.856	1144.36
52.292	112.291	43.615	153.786	1075.88	375.771	576.58	845.919	610.847	702.94	436.804
156.164	51.032	514.017	557.798	1079.18	437.321	718.825	472.186	169.073	4797.64	891.749
105.449	58.508	298.26	325.102	2570.86	12.392	1217.57	493.532	310.643	2244.98	1872.63
115.055	4.785	44.232	404.503	837.052	306.411	3915.06	272.407	1287.08	955.442	684.082
39.487	25.359	160.338	284.336	2245	186.767	4105.72	1598.26	541.882	605.465	477.524
103.573	15.55	634.535	261.297	1398.19	1597.47	2333.91	1667.13	396.03	607.635	592.769
50.371	50.393	394.548	1784.39	478.335	3882.55	2070.79	242.095	416.713	553.259	481.656
38.739	120.642	607.635	336.153	1680.05	106.07	674.263	833.604	317.39	2597.23	635.836
11.717	438.503	452.404	1572.69	387.991	555.511	315.691	1849.32	228.429	615.845	1080.9
7.1	81.326	340.707	870.662	119.414	731.421	500.772	340.991	507.16	456.694	1578.19
145.164	452.758	52.709	849.675	297.182	505.121	992.219	1297.79	1027.51	963.017	516.771
75.822	102.522	66.325	134.171	360.285	1409.44	415.463	365.785	176.993	227.437	858.569
33.729	262.742	91.317	141.769	272.021	892.96	158.349	1270.89	147.393	1168.56	620.24
50.692	75.078	56.419	309.837	486.273	49.46	6.366	2270.26	185.412	469.563	4200.38
12.075	54.575	119.65	482.141	877.454	347.512	562.262	1055.72	986.057	601.35	763.7
64.762	152.118	150.732	244.777	151.258	607.866	260.599	470.129	531.555	1192.04	368.096
155.317	129.912	67.769	336.293	129.848	206.771	117.765	1059.36	217.174	2125.29	241.288
505.299	98.921	705.585	579.488	482.735	205.847	794.565	358.608	707.062	666.964	623.865
120.909	291.478	194.107	90.311	99.686	184.564	3667.84	1102.91	393.923	597.508	4853.65
286.262	12.306	443.034	556.475	174.37	321.051	5849.52	215.82	376.388	344.685	3314.39
26.479	225.37	36.289	281.069	620.743	555.91	83.465	913.199	228.769	309.452	5129.47
69.406	13.031	482.35	187.287	446.827	63.674	3872.57	470.586	247.795	324.531	3163.52
11.907	96.768	24.617	141.276	143.795	45.527	255.851	318.369	409.246	406.976	2465.18
7.576	115.476	896.421	1140.55	785.53	227.831	90.257	376.316	1624.47	176.88	1349.6
7.639	17.236	374.761	279.466	754.547	503.867	303.815	2318.01	302.868	421.498	566.204
56.664	37	128.662	189.204	384.598	639.95	896.094	632.519	3269.64	434.176	226.268
70.656	130.537	194.211	386.374	749.541	234.011	903.236	617.422	2363.63	1079.7	726.741
41.898	20.571	510.604	286.778	228.546	337.386	512.059	352.011	475.344	1892.67	865.498
516.807	0	651.364	716.618	520.989	264.034	781.556	950.725	588.596	1500.72	608.482
58.758	31.037	204.542	282.746	261.107	62.994	377.185	1425.49	355.346	1144.04	1661.1
149.196	300.648	110.696	107.117	59.976	1701.34	317.436	1545.3	422.237	798.266	868.991
110.946	440.66	252.819	40.172	193.771	454.062	242.48	145.929	2017.92	1137.96	1542.01
13.366	365.695	83.977	38.441	174.877	2661.85	241.959	674.281	2424.35	2928.34	468.176
191.33	255.787	286.376	272.415	580.032	387.348	198.303	677.987	5639.75	291.183	3367.64
49.343	268.695	163.568	601.74	377.525	1550.63	156.373	2423.17	1279.79	594.233	887.359
281.858	0	168.058	760.053	188.384	766.142	591.781	824.624	1377.41	871.646	471.357
203.328	166.998	92.405	1586.56	558.61	2212.46	587.236	622.415	1555.26	831.211	3472.01
175.076	187.926	54.403	1908.49	604.971	86.981	148.317	222.226	1544.49	1372.42	1239.77
6.588	271.8	35.981	1418.64	420.161	17.019	148.24	306.271	1108.45	542.846	315.795
24.055	68.739	203.522	378.934	2265.74	674.005	294.522	147.977	354.073	1006.09	193.323
191.456	40.303	217.446	132.88	1207.41	228.325	183.872	2493.61	252.991	562.765	140.184
399.641	60.973	110.764	466.735	54.005	874.727	360.941	15.578		621.881	236.602
318.419	12.08	271.188	81.15	244.188	1732.67	436.822	1914.53		357.688	3463.79
251.542	33.805	246.602	69.668	928.215	1318.46	152.418	396.668		829.236	7946
27.843	36.211	605.125		1913.59	363.144	1147.3	1610.61		355.718	376.791
0	37.698	173.948		4317.09	926.058	2517.58	2606.59		239.149	597.201
13.339		511.841		1361.42	528.207	1736.68	2650.55		520.957	309.846
		1296.96		3500.92	336.17	447.139	983.909		857.26	338.709
		187.451		2592.77	576.915	414.185	1633.62		3347.2	642.827
		441.602		1414.66	623.847	332.338	179.753		938.844	508.669
		166.608		1921.33	673.733	453.627	290.788
		151.879		1292.52	399.732	453.645
		674.893			187.532

## Sheet: Fig. 2D bottom
Vehicle	AgRP 30 min	AgRP 1h	AgRP 2h	AgRP 4h	AgRP 6h	AgRP 8h	AgRP 16h	AgRP 24h	AgRP 48h	AgRP 72h
1.178	39.596	398.096	54.412	18.142	517.913	2323.5	1952.25	431.788	331.215	1593.42
128.806	2.56	71.521	274.441	362.954	85.319	321.015	1304.07	122.853	643.574	1388.37
31.64	73.678	716.677	248.039	328.21	377.788	12.542	2113.51	42.446	893.857	913.38
133.097	145.123	151.624	66.098	465.195	289.248	34.993	1055.08	3062.1	353.493	1425.69
50.701	91.643	20.992	97.529	1192.6	625.849	285.189	644.277	432.381	837.976	373.773
65.291	31.241	724.076	440.823	1442.39	650.466	626.706	414.996	115.096	7168.9	1237.07
91.548	150.283	262.357	315.36	3760.25	0	1358.23	607.536	151.085	4405.98	3357.86
60.778	0	33.583	422.889	1032.48	359.809	3760.15	254.531	1322.78	1546.66	1221.5
15.501	0	132.228	310.616	3775.96	150.704	4270.49	2092.44	357.475	604.418	528.067
236.336	20.104	1157.06	150.51	1456.32	3616.51	2743.77	2199.81	256.553	993.448	663.511
13.412	34.317	356.475	2844.9	373.914	7227.44	1983.64	237.419	313.425	860.994	464.484
0	132.087	573.313	321.114	2077.25	31.78	381.766	768.806	310.312	4608.26	1031.5
7.662	462.829	791.506	2095.58	338.966	641.232	174.842	1994.38	106.41	854.178	1924.76
0	30.892	355.645	1267.68	33.697	1147.07	251.147	251.731	52.609	663.57	2771.57
71.553	443.106	22.582	1009.82	307.63	1158.82	788.398	1557.09	1031.89	1416.34	460.22
64.707	45.826	26.665	58.572	238.433	3075.35	267.083	223.218	375.486	143.564	1058.2
21.051	91.167	86.451	60.506	220.826	1507.12	9.515	1805.47	90.035	2307	786.69
7.861	50.987	60.992	257.916	373.343	52.818	17.231	3639.67	628.822	814.266	6564.11
0	52.971	133.976	369.147	1063.61	257.491	471.28	1322.69	205.453	918.265	1001.31
42.115	123.99	73.678	229.807	34.888	748.725	166.486	385.943	181.945	2140.53	271.088
28.717	197.722	37.394	419.54	121.575	187.084	13.91	1258.93	77.683	3620.05	173.047
277.499	46.452	848.895	1096.53	423.007	271.287	600.64	222.788	174.035	920.929	733.66
44.974	0	215.171	84.906	62.5	194.075	4116.61	1089.76	250.032	765.272	7010.62
168.96	19.365	680.095	521.062	59.8	574.939	6293.38	136.949	1862.56	381.598	5950.37
21.767	155.938	28.2	184.813	599.512	786.223	28.967	965.341	209.666	225.751	4656.23
53.443	13.593	673.28	83.266	262.275	14.44	3995.46	402.341	3072.69	267.042	4649.06
27.444	45.772	84.281	48.241	96.804	60.638	144.456	294.636	2193.98	407.983	3963.31
0	69.17	1064.04	1334.61	835.706	398.413	71.005	267.921	258.438	185.725	1640.36
0	0	424.81	164.357	804.995	918.08	106.808	3792.44	333.665	431.652	524.405
6.678	31.278	85.01	191.488	311.622	698.232	739.011	646.928	166.314	298.663	161.108
20.217	142.594	198.892	417.438	827.927	231.215	575.9	595.248	381.535	1713.16	789.491
15.079	8.468	563.055	247.686	122.065	428.14	308.541	292.891	2411.2	3839.14	842.036
19.025	0	915.396	994.362	314.023	392.024	834.021	1053.34	1912.09	2638.61	410.796
434.221	3.784	119.563	181.393	181.746	37.014	285.333	2223.38	6697.78	1722.27	2232.25
0	175.521	83.007	65.336	0	2900.4	141.874	2204.81	1598.54	1010.7	1168.32
168.411	305.786	168.118	86.918	69.347	497.174	171.316	121.843	1773.22	1509.88	1944.32
82.093	264.645	56.759	32.083	47.163	4907.15	134.044	804.732	1682.44	4515.27	316.448
0	290.127	243.857	331.654	593.725	420.194	67.086	657.766	1630.07	187.003	5718.99
88.318	149.912	110.682	653.367	347.611	2712.43	41.884	3151.1	526.477	1031.47	666.379
1.481	42.836	220.889	947.023	92.98	1083.74	547.051	912.356	321.328	716.179	322.46
146.291	62.134	80.891	2127.43	332.392	3694.56	215.819	545.429	149.227	1142.38	4763.78
68.495	151.067	31.799	2105.45	410.134	38.087	0	255.234	1085.85	2406.27	1912.59
51.83	189.639	61.335	1287.19	342.686	51.096	188.045	266.961	462.304	703.234	129.377
9.022	36.171	132.368	519.793	3248.41	768.888	116.437	121.516	164.411	1453.3	97.534
10.738	1.704	202.793	88.477	1346.34	225.584	122.889	2905.92	204.895	747.062	7.39
66.274	87.058	112.59	393.012	31.142	1183.95	288.872	5.133	106.211	615.701	80.04
308.455	36.175	207.401	48.128	221.972	2919.93	238.982	2685.47		290.848	4958.26
183.699	16.833	257.826	0	1184.23	2135.29	0	210.042		1043.36	7908.29
131.439	49.202	716.564		2418.38	401.635	1104.54	2209.34		391.807	219.684
8.958	32.347	69.745		5442.58	1577.85	2654.85	3700.65		177.36	641.183
20.34		622.587		1789.32	755.607	1996.9	3203.7		427.143	231.17
29.977		1973.74		5591.22	491.615	330.829	1043.89		994.802	391.874
		163.731		3765.26	858.737	252.443	1479.46		5951.73	818.62
		596.906		1250.04	805.852	144.352	49.524		833.726	426.419
		200.16		2600.24	935.102	345.908	113.025
		198.548		1829.02	558.692	600.879
		1060.76			200.894

## Sheet: Fig. 2E top
Vehicle	HS014 30 min	HS014 1h	HS014 2h	HS014 4h	HS014 6h	HS014 8h	HS014 16h	HS014 24h	HS014 48h	HS014 72h
95.576	126.591	103.637	117.356	66.868	2459.46	1331.52	194.587	764.637	497.256	1890.12
320.58	156.409	36.271	197.455	82.486	2768.86	679.438	363.42	632.325	1836.32	2405.15
59.12	404.122	361.811	269.869	96.193	572.035	1431.52	205.742	261.315	390.412	3329.68
44.259	829.87	225.633	216.177	105.2	900.939	1319.03	1320.5	245.918	328.278	681.848
52.292	0	28.409	809.1	378.4	393.32	137.153	586.149	394.254	1114.03	1126.73
156.164	151.778	115.803	104.983	236.127	156.518	179.889	231.936	954.114	850.219	2093.18
105.449	110.311	175.784	128.494	56.986	171.312	399.559	298.886	181.9	289.656	3510.73
115.055	359.991	173.173	88.761	130.084	1263.96	138.593	206.644	238.8	175.435	2284.65
39.487	87.525	301.001	114.869	411.848	606.28	145.567	182.449	134.366	286.561	2509.82
103.573	52.605	10.688	55.794	128.335	699.328	89.663	129.097	324.984	372.628	450.51
50.371	49.46	35.835	97.864	83.936	387.978	171.32	1172.8	637.685	1326.05	633.76
38.739	3.81	615.909	464.148	166.739	1185.91	348.554	1000.28	223.372	184.161	2895.49
11.717	193.282	320.694	129.079	51.852	36.434	187.383	3595.83	343.674	108.217	1598.26
7.1	12.904	91.526	16.601	268.986	45.029	87.719	1602.5	236.966	645.314	688.984
145.164	103.574	100.153	223.137	181.791	119.405	152.866	133.138	170.405	2390.28	310.725
75.822	58.813	69.157	139.16	299.248	44.58	306.756	93.714	288.786	805.62	417.951
33.729	40.765	864.473	7.195	56.85	61.427	196.884	49.22	108.685	189.748	77.607
50.692	51.155	122.064	284.047	211.737	1.45	65.54	7.059	267.567	75.586	170.391
12.075	60.977	59.786	20.367	292.891	10.28	152.173	596.041	152.693	512.752	177.374
64.762	413.365	266.34	79.256	137.905	410.746	262.257	665.092	244.459	225.52	274.287
155.317	13.371	87.72	487.506	31.34	39.446	215.316	171.013	219.268	113.048	327.059
505.299	55.246	18.165	52.061	200.056	184.397	58.377	339.75	176.635	224.174	298.618
120.909	17.784	81.925	479.979	1448.86	287.563	16.044	851.333	714.833	816.2	720.801
286.262	112.064	114.774	941.948	516.925	141.797	207.999	304.771	573.399	177.623	195.457
26.479	132.06	167.917	1225.65	854.827	273.154	593.226	844.079	1176.49	1405.89	534.229
69.406	104.81	15.423	364.014	234.051	87.811	337.766	1283.04	533.744	268.016	271.541
11.907	43.461	210.454	836.023	141.344	134.148	138.407	384.715	390.479	338.645	457.71
7.576	27.276	64.947	681.626	180.55	340.752	134.393	308.518	150.524	324.803	921.745
7.639	55.074	404.766	1028.31	160.813	194.814	46.425	1064.82	158.199	1255.03	314.404
56.664	86.551	355.931	688.032	148.53	178.792	73.216	2137.46	304.794	174.687	399.024
70.656	20.775	27.956	377.969	88.911	53.393	1223.13	1306.71	256.625	72.214	429.183
41.898	144.619	235.325	569.511	124.298	167.038	1141.17	3297.12	257.858	235.901	279.035
516.807	257.119	179.635	329.914	97.062	474.71	569.135	453.101	99.391	492.657	660.688
58.758	42.854	40.466	90.193	442.943	116.32	1073.35	301.885	223.354	1702.92	670.081
149.196	231.918	179.15	291.228	918.944	179.843	1519.95	251.12	294.029	3417.4	491.22
110.946	173.771	86.075	81.567	151.765	2153.71	366.701	332.288	660.403	1109.36	7839.58
13.366	281.143	154.397	198.593	94.013	112.168	171.461	70.624	113.909	112.078	837.428
191.33	109.849	12.791	263.336	548.719	231.02	75.867	149.105	204.624	101.603	312.922
49.343	46.316	52.165	135.829	3340	121.48	999.781	247.654	414.158	87.425	613.381
281.858	225.044	18.232	273.711	90.715	588.07	261.772	570.54	311.006	1074.45	294.839
203.328	136.241	57.575	28.826	174.746	383.184	346.687	3261.83	338.178	306.679	594.517
175.076	41.988	41.065	51.136	269.067	3528.39	114.874	610.009	113.433	273.263	434.42
6.588	102.006	156.277	77.163	197.926	109.835	302.764	526.648	234.256	614.459	262.601
24.055	64.254	313.154	565.656	167.433	100.95	11266.2	323.978	142.114	112.445	248.646
191.456	82.006	148.022	165.575	508.737	423.922	126.333	687.942	208.542	784.67	225.411
399.641	124.28	984.621	327.444	154.828	174.986	29.565	328.264	91.145	214.519	2980.8
318.419	32.41	290.789	1168.05	175.027	317.562	398.064	639.17	447.759	682.301	1257.85
251.542	48.898	834.709	95.635	35.731	293.892	1744	437.483	235.194	171.969	484.175
27.843	390.207	183.903	177.818	89.188	141.48	670.575	498.298	107.347	313.992	1992.11
0	250.912	297.64	93.483	109.722	365.5	178.661	371.353	217.133	2831.52	727.542
13.339	157.71	198.86	175.244		998.631	111.363	810.55	340.784	659.515	417.72
	27.208	309.466	159.586		507.138	165.212	489.059		733.578	601.859
	56.996	673.76				587.042	87.548		1675.43	606.973
	174.959	868.247							139.953	514.705
	153.124								216.648	243.513
	154.447								305.324	357.951
									263.309

## Sheet: Fig. 2E bottom
Vehicle	HS014 30 min	HS014 1h	HS014 2h	HS014 4h	HS014 6h	HS014 8h	HS014 16h	HS014 24h	HS014 48h	HS014 72h
1.178	114.761	27.182	80.375	75.586	3972.52	2353.32	39.691	975.491	482.702	2374.01
128.806	137.188	26.529	100.551	73.175	4877.29	999.142	215.008	482.531	2646.55	3109.69
31.64	396.084	559.122	175.679	85.441	709.858	2905.61	219.132	259.905	415.426	4729.53
133.097	808.217	508.044	238.003	43.443	1079.14	2690.57	1415.75	392.921	456.042	456.224
50.701	0	24.349	629.787	454.724	541.723	95.268	599.461	429.617	1335.91	993.199
65.291	66.243	71.907	37.97	199.544	165.562	205.747	80.212	614.649	1022.75	3000.12
91.548	55.496	121.765	96.926	13.452	94.253	397.724	143.732	477.465	265.025	4610.57
60.778	164.365	160.179	73.356	79.74	2198.53	93.972	101.589	622.958	224.541	2857.38
15.501	0	236.503	157.171	472.318	534.854	115.789	79.491	76.505	161.497	3210.29
236.336	18.944	10.87	40.176	84.725	1347.69	67.068	0	231.266	169.142	298.283
13.412	41.254	9.343	51.051	43.724	559.725	197.455	1333.95	504.075	1803.57	413.093
0	124.805	1474.61	693.873	167.796	1690.21	332.922	792.168	106.65	210.111	2971.62
7.662	18.052	393.053	101.929	8.613	0	206.639	4288.97	751.752	71.15	1624.01
0	1.554	84.702	8.998	413.737	68.491	57.897	2171.49	224.012	700.783	3667.34
71.553	0	111.212	99.255	230.821	92.038	198.135	136.631	130.909	3309.66	1430
64.707	59.632	108.353	112.467	350.733	102.644	218.08	53.868	465.458	607.223	343.661
21.051	24.481	1169.9	1.087	39.61	98.952	140.605	0	23.438	122.594	1801.38
7.861	65.862	71.884	273.693	225.607	8.296	43.932	68.771	237.441	0	639.665
0	1.282	52.917	2.465	411.72	0	139.227	308.967	257.731	870.721	204.469
42.115	284.817	250.504	16.515	165.612	451.222	240.345	533.3	89.102	576.58	419.677
28.717	14.363	92.957	566.92	15.432	28.459	163.586	76.356	128.426	129.183	275.193
277.499	0	8.908	36.161	104.702	170.156	70.452	124.579	106.863	282.493	141.656
44.974	21.073	140.805	308.219	2140.36	287.264	0	537.106	660.343	580.866	105.631
168.96	225.176	154.203	1033.98	816.237	115.463	91.82	202.703	633.348	136.804	218.765
21.767	70.053	304.558	1076.28	1260.87	252.715	718.009	439.486	1516.34	1904.08	452.88
53.443	140.03	36.624	421.856	261.455	80.09	424.335	1176.57	414.412	148.566	186.998
27.444	89.129	255.596	1213.33	96.274	114.053	88.267	211.795	280.178	307.35	283.924
0	6.035	18.994	452.839	671.585	327.875	167.523	106.763	41.83	241.687	15.844
0	36.402	509.938	1095.46	216.041	263.866	35.469	937.839	153.296	1643.12	114.905
6.678	27.517	416.922	688.835	109.169	199.177	50.285	1520.49	142.055	55.377	116.079
20.217	11.835	115.807	234.826	73.424	62.726	1865.55	674.906	258.51	23.688	220.939
15.079	65.25	270.848	354.322	61.884	179.934	2249.76	2754.19	272.878	192.185	240.087
19.025	160.791	249.648	130.456	62.614	553.82	766.641	114.298	53.619	462.68	627.807
434.221	29.782	99.672	25.02	913.059	120.751	1992.16	124.801	199.857	1941.96	1032.89
0	123.315	300.263	254.391	1705.02	279.647	2916.39	67.457	707.429	4456.83	129.658
168.411	148.498	66.9	33.344	91.363	4087.15	361.15	69.274	82.477	755.948	322.034
82.093	225.828	68.015	89.45	60.334	164.61	330.824	40.036	143.659	30.479	141.167
0	126.872	74.362	231.302	657.005	342.578	57.847	86.406	550.051	60.919	399.695
88.318	77.48	90.624	60.194	4982.07	165.892	1500.98	52.478	203.482	17.435	1254.65
1.481	98.367	19.42	200.817	67.453	765.571	138.874	201.945	268.165	1255.7	157.179
146.291	52.677	99.998	50.643	82.414	773.46	209.158	2903.6	25.07	204.809	190.654
68.495	43.951	39.433	65.074	238.904	5659.52	45.033	306.729	206.64	592.397	186.74
51.83	70.729	237.912	34.766	165.742	162.254	230.309	690.027	116.745	939.107	64.367
9.022	39.505	435.462	585.995	97.751	97.942	13781.9	86.296	93.936	154.406	521.043
10.738	74.616	173.885	65.237	663.338	521.202	71.957	603.34	44.929	1601.79	365.26
66.274	30.158	1735	242.068	112.549	192.091	23.575	177.397	459.816	117.362	285.243
308.455	9.27	276.589	1084.28	103.95	372.255	330.584	458.444	100.229	899.815	11555.2
183.699	30.665	1963.83	69.858	61.494	532.488	1808.7	134.38	39.171	71.87	729.133
131.439	451.217	175.058	126.6	31.091	101.313	927.553	369.922	230.654	215.602	102.676
8.958	216.335	230.418	39.202	69.45	441.72	192.467	227.613	250.73	3279.52	307.526
20.34	102.219	172.513	231.569		1277.66	122.014	580.938		744.321	99.641
29.977	24.427	544.741	80.09		629.021	173.323	388.278		756.83	447.334
	54.308	1476.64				788.634	27.267		3144.74	232.806
	118.376	1667.39							194.606	59.17
	136.717								457.814	257.178
	28.962								288.269	224.759
									255.194

## Sheet: Fig. 3B and Fig. S2A
Replicate	Untreated	0 nM a-MSH	10 nM a-MSH	50 nM a-MSH	100 nM a-MSH	200 nM a-MSH	500 nM a-MSH	1 uM a-MSH		Replicate	Untreated	0 nM a-MSH	10 nM a-MSH	50 nM a-MSH	100 nM a-MSH	200 nM a-MSH	500 nM a-MSH	1 uM a-MSH		Replicate	Untreated	0 nM a-MSH	10 nM a-MSH	50 nM a-MSH	100 nM a-MSH	200 nM a-MSH	500 nM a-MSH	1 uM a-MSH
1	27.381	1495.38	4195.4	1129.94	1379.82	3609.52	634.784	5876.78		2	927.046	3350.05	385.559	650.475	174.117	530.794	893.436	1839.02		3	317.657	659.361	1096.77	1712.29	2036.62	260.241	392.087	1286.07
1	17.653	3097.91	5476.22	561.564	438.095	296.29	1492.99	2790.9		2	195.751	5930.57	349.483	2805.41	857.464	382.613	2930.58	561.967		3	78.023	3473.46	2791.18	1304.19	284.223	875.828	2469.8	56.878
1	29.451	2550.87	2891.64	411.955	247.386	296.139	138.303	808.402		2	278.206	2561.3	577.54	2120.63	659.628	344.386	3428.13	2192.86		3	1331.88	2832.91	485.97	2239.64	853.853	1215.16	3091.89	56.705
1	27.072	983.207	4393.16	1286.44	102.549	896.516	247.894	486.038		2	219.68	3283.76	6173.28	940.031	1114.18	1248.22	1835.15	179.481		3	106.157	283.077	2316.97	2804.87	1308.34	828.819	60.122	185.208
1	95.373	5083.73	2972.24	1318.96	171.302	257.183	631.218	322.501		2	147.112	5370.21	1426.45	181.407	538.343	798.802	3051.26	225.697		3	158.208	12636.8	700.891	3972.97	605.098	502.295	122.994	257.708
1	25.776	625.527	4943.48	1414.63	854.736	119.463	508.729	146.45		2	244.387	11334.8	1815.84	1363.49	280.105	1319.34	3752.79	80.973		3	3.367	1446.89	147.628	1295.29	3899.16	3783.9	58.966	1149.8
1	71.295	232.108	3367.85	885.51	264.364	126.65	386.451	43.457		2	16.891	2521.31	784.864	1619.53	668.699	1211.38	648.718	9.479		3	22.107	3742.76	333.992	837.509	1000.47	237.659	182.05	167.813
1	32.781	453.419	2814.72	330.652	1675.38	11.748	496.472	59.813		2	134.307	917.631	175.339	1750.33	757.243	1041.96	4124.58	306.389		3	103.075	1455.29	581.659	1213.71	4178.13	103.954	2409.62	549.526
1	3.76	404.444	597.517	397.312	1976.83	251.646	371.155	91.027		2	9.071	474.95	5673.76	783.867	475.272	202.942	2948.77	23.018		3	137.918	392.604	410.687	3276.89	599.411	490.423	1392.83	412.436
1	47.412	6632.72	767.126	272.67	440.501	253.634	414.072	342.745		2	198.687	2263.03	1759.82	156.196	258.75	381.784	3686.9	172.055		3	222.412	338.948	147.664	564.776	1568.46	158.189	1261.99	686.383
1	4.291	3674.59	933.013	276.362	193.721	103.469	719.677	56.433		2	13.086	4502.5	1974.06	331.368	502.118	1956.3	3495.1	5.229		3	151.104	1331.19	2798.43	1281.77	1398.02	323.281	306.919	682.654
1	34.353	5496.69	248.257	271.419	961.853	143.641	542.738	407.049		2	55.867	3594.12	972.075	697.276	2022.21	218.692	4982.47	12.827		3	381.209	1145.63	685.074	391.662	864.623	4182.58	40.144	618.424
1	96.827	545.574	670.715	1036.3	1105.06	98.789	246.354	6201.02		2	23.067	3566.5	3666.2	849.839	531.157	263.018	4761.82	317.548		3	45.265	1552.44	577.591	1519.28	720.919	1940.77	255.488	50.348
1	98.027	855.131	677.612	10048.7	1027.24	821.996	582.837	5218.44		2	128.244	899.942	2848.8	981.363	4684.05	1333.17	235.516	48.944		3	0.544	1469.22	2371.09	279.235	1614.67	157.265	420.914	97.502
1	46.602	3296.74	534.465	4439.35	3757.56	659.007	311.527	7047.2		2	68.518	1007.04	1904.11	626.235	1480.11	178.352	102.835	20.675		3	193.822	8045.28	983.149	276.888	262.628	870.327	218.117	262.266
1	23.588	3936.19	397.302	4387.96	332.216	1893.45	374.014	996.764		2	261.287	7042.74	2704.44	1287.16	1982.01	2415.41	61.743	15.143		3	621.582	1671.7	1470.68	759.269	2779.18	182.798	897.441	305.932
1	29.918	384.15	2640.89	676.846	337.639	1346.42	273.802	300.961		2	158.131	7955.12	1304.86	186.091	4095.76	710.415	411.054	21.468		3	105.155	12533	520.618	1435.24	1723.13	2.656	900.934	0
1	27.712	3454.27	974.879	492.761	445.951	2517.01	382.001	329.687		2	348.753	2084.65	1324.23	600.145	379.365	372.468	373.176	187.324		3	238.905	7070.57	5046.73	971.812	453.505	1310.09	46.347	343.579
1	99.89	3033.3	463.206	763.297	7847.54	566.974	344.291	586.154		2	81.616	4632.59	1249.24	636.732	374.702	455.2	199.934	236.421		3	128.516	914.935	866.884	1368.27	305.456	1304.47	72.84	552.257
1	26.338	5203.54	332.007	284.477	321.917	627.091	179.966	151.516		2	91.023	4142.06	495.874	2641.67	538.357	76.026	311.658	338.414		3	397.534	1171	803.219	310.082	4906.32	169.762	2437.85	530.64
1	17.711	2340.04	976.814	595.519	732.745	539.684	719.931	778.267		2	34.426	8017.01	906.004	665.926	359.964	448.616	3175.99	249.716		3	506.816	6662.23	4247.85	247.246	170.473	219.516	36.75	6345.94
1	116.994	1190.68	1853.52	1350.27	469.875	986.465	1028.53	80.339		2	61.39	620.852	9.076	460.642	428.217	293.706	371.626	206.988		3	84.154	2660.27	2612.63	624.074	5366.82	186.975	1654.29	230.708
1	112.001	833.626	1169.73	602.778	10.992	689.324	1796.33	147.76		2	629.107	1353.36	386.701	857.776	322.257	651.504	1862.22	141.285		3	699.143	4166.29	3283.08	392.858	323.801	96.999	1440.89	589.053
1	62.373	1825.95	12532.1	722.368	265.977	1326.56	1058.05	221.415		2	49.356	826.553	947.889	623.434	139.699	433.324	429.677	59.841		3	0	45.205	4160.76	403.098	282.18	457.324	579.783	1101.03
1	112.758	1743.77	1080.72	1879.61	2723.83	673.488	141.031	70.361		2	7.644	3329.91	1349.31	3515.93	10.915	139.015	128.321	49.609		3	76.053	422.807	1496.49	824.836	645.555	486.676	348.713	1138.78
1	9.723	2636.88	345.672	1632.08	375.74	5606.19	281.202	716.877		2	34.612	643.077	3004.42	3707.02	769.305	1051.26	50.534	44.218		3	76.098	189.884	4805.36	2438.65	519.915	682.595	273.213	15.659
1	555.125	6077.56	347.54	510.332	188.226	1757.05	304.304	2720.93		2	8.196	1423.84	2492.97	365.047	2.873	200.623	1067.67	118.943		3	83.931	1389.16	2238.57	465.435	448.748	2058.18	488.484	428.068
1	32.188	911.718	1316.64	111.086	3345.04	320.326	703.927	591.976		2	61.748	566.643	1764.35	438.621	247.164	574.319	171.796	299.783		3	37.684	797.555	440.366	517.215	1189.91	1300.15	485.978	322.112
1	137.202	475.203	1122.13	569.625	6787.81	626.851	191.819	79.088		2	13.113	1044.42	137.777	2794.3	445.335	228.737	154.008	23.008		3	19.057	1554.55	1941.17	136.563	1015.01	600.983	215.584	1251.53
1	953.674	779.717	1009.6	180.794	4932.09	64.919	168.625	1030.47		2	73.791	634.155	1724.64	521.198	130.075	1.046	194.447	806.477		3	33.846	187.619	887.88	1458.76	988.141	672.166	10.77	108.208
1	264.975	1058.16	1003.82	125.44	1581.43	612.456	1573.38	780.818		2	55.242	798.149	2205.6	202.902	335.405	261.686	394.1	196.246		3	28.772	294.359	675.16	670.733	524.876	838.584	15.229	643.938
1	16.275	654.077	2449.51	496.962	991.109	987.888	5996.33	1674.45		2	9.465	909.57	27.036	4275.16	429.835	888.537	229.68	386.655		3	70.982	935.736	2305.64	991.499	1307.8	945.224	79.646	510.196
1	299.638	1349.65	411.149	207.501	47.181	1559.82	4073.23	1008		2	2.121	13.031	448.399	3089.82	156.423	604.477	3957.73	15.527		3	198.583	1998.69	437.238	667.34	71.172	383.991	214.654	362.886
1	38.019	1259.64	612.502	1154.06	335.26	2279.91	2351.15	2712.65		2	59.695	159.105	725.531	1598.36	2430.48	5003.68	6662.42	442.35		3	59.863	2612.39	705.019	1000.01	500.523	1124.28	1033.86	158.48
1	822.684	1852.37	278.578	381.01	123.673	2155.97	2397.45	1815.57		2	233.046	804.261	684.866	629.406	2058.99	554.971	800.265	943.018		3	4.458	1502.75	178.91	3073.91	146.536	763.166	441.575	3118.99
1	114.675	1854.03	730.778	1109.97	4702.58	196.159	22.7	527.338		2	30.303	923.847	522.181	1135.69	579.987	425.485	176.146	1304.73		3	4.064	2135.96	1086.82	496.988	286.729	196.562	148.734	1691.32
1	282.225	941.327	667.72	701.951	1085.04	328.101	2626.64	428.217		2	4.34	415.227	248.188	899.733	437.424	607.409	4184.12	813.704		3	95.876	761.82	552.375	195.874	429.21	90.198	624.843	595.986
1	25.718	162.304	2458.95	471.452	941.314	507.899	5.468	14.268		2	116.523	3097.79	327.49	484.791	934.948	1091.23	346.017	1001.09		3	39.673	2097.93	5079.27	207.813	4600.66	419.142	305.528	57.697
1	97.045	408.145	7175.75	1128.24	517.102	838.157	53.824	48.622		2	517.473	698.839	504.103	3019.91	611.373	3795.63	575.651	1204.02		3	613.299	889.325	5135.99	856.59	4509.3	230.771	1030.91	2668.34
1	455.195	69.274	231.846	995.623	94.711	960.974	325.555	76.029		2	20.299	341.49	892.633	572.755	202.874	325.79	108.48	306.592		3	31.028	1762.93	3118.3	756.5	249.562	164.343	1600.13	1356.58
1	128.313	3248.05	138.371	1586.56	1488.96	901.442	226.259	451.189		2	77.855	7326.82	395.97	640.792	3317.81	232.946	651.998	1339.09		3	25.895	738.082	5350.74	914.273	1919.13	4311.27	1001.18	0
1	204.043	1944.27	424.154	742.572	1498.58	755.082	50.837	3.661		2	5.994	6175.08	117.846	2448.44	70.669	1759.09	198.992	658.219		3	55.559	1744.92	217.464	127.728	0.589	723.379	1830.79	1200.52
1	395.898	7804.98	161.017	298.986	128.199	370.72	66.401	485.62		2	121.91	575.347	1884.33	695.676	120.129	1877.6	479.563	429.93		3	372.971	1539.9	2564.84	434.044	340.303	791.443	4.173
1	710.102	2584.49	727.185	686.157	3045.63	958.681	212.303	599.471		2	105.916	504.755	5332.52	717.747	551.17	293.104	306.493	76.991		3	62.043	1181.97	1964.93	262.411	1145.33	402.061	2064.62
1	14.988	1641.99	115.327	1450.24	4009.66	86.124	105.051	0		2	1055.49	1558.45	3018.43	266.802	156.54	309.51	172.336	167.99		3	79.052	296.281	1890.59	540.395	1058.36	513.16	2574.28
1	317.141	4677.28	11965.8	890.862	7362.39	8.042	591.668	1495.27		2	100.162	1602.04	2146.24	293.747	56.034	158.09	726.351	174.759		3	27.884	1876.08	4700.04	509.159	917.857	287.114	119.821
1	731.299	2363.93	1708.57	791.955	1852.11	566.888	268.13	510.745		2	34.884	2739.91	2539.04	4707.59	93.845	299.955	223.177	195.385		3	0	310.743	728.585	136.21	380.104	358.481	112.336
1	43.923	929.257	982.55	1179.77	1009.71	366.501	149.432	2103.39		2		3115.39	5024.36	3651.87	152.681	191.547	216.104	2102.53		3	52.831	1394.95	3402.2	985.482	164.143	4660.01	914.014
1	924.069	1303.53	386.27	1236.97	9313.73	120.746	90.547	505.018		2		1287.42	2632.39	656.329	192.435	190.682	825.004	549.852		3	909.819	5195.36	3364.29	1642.78	981.563	3550.41	920.195
1			2751.74	52.151	130.746	2087.89	0	3191.46		2		295.07	2428.66	3750.7	1056.63	451.076	284.174	26.094		3	3158.46		528.81	721.648	2511.45	117.189	767.062
1				372.002		177.188				2					661.807	1487.3	250.889	79.968		3	1640.27				691.028		2169.43
										2							159.79			3	186.794
										2							1033.88			3	298.613
																				3	41.508
																				3	32.437
																				3	105.268

## Sheet: Fig. 3C and Fig. S2B
Replicate	Untreated	0 nM a-MSH	10 nM a-MSH	50 nM a-MSH	100 nM a-MSH	200 nM a-MSH	500 nM a-MSH	1 uM a-MSH		Replicate	Untreated	0 nM a-MSH	10 nM a-MSH	50 nM a-MSH	100 nM a-MSH	200 nM a-MSH	500 nM a-MSH	1 uM a-MSH		Replicate	Untreated	0 nM a-MSH	10 nM a-MSH	50 nM a-MSH	100 nM a-MSH	200 nM a-MSH	500 nM a-MSH	1 uM a-MSH
1	5.682	678.341	1656.12	333.249	467.329	1296.71	108.865	2338.57		2	411.765	906.467	62.147	250.096	23.951	129.595	207.188	516.784		3	97.094	164.393	305.935	491.733	245.275	1.391	77.973	295.99
1	0.543	1169.43	2073.09	114.448	43.33	38.445	585.845	1123.25		2	65.318	5757.33	44.381	1320.55	220.314	58.409	923.412	137.098		3	18.477	1294.37	1021.29	366.003	17.44	135.001	802.34	0
1	10.218	927.078	1028.42	79.256	25.038	50.634	13.448	132.721		2	81.037	1017.45	109.645	961.132	195.874	33.973	1209.36	685.541		3	506.522	1103.67	104.896	698.178	127.438	185.258	1187.36	8.935
1	20.905	446.804	1598.02	332.551	8.011	250.418	41.341	109.491		2	38.232	766.319	2288.91	311.88	369.184	421.63	726.768	17.653		3	2.632	65.296	849.856	898.13	227.301	149.323	4.762	10.263
1	8.713	2427.37	1039.9	402.142	36.764	41.404	160.515	42.428		2	27.807	2166.75	611.949	18.509	144.701	289.973	911.015	0		3	97.094	5497.41	135.78	1089.13	102.794	58.876	7.367	5.677
1	20.108	198.67	1766.68	424.974	194.682	14.359	84.702	24.345		2	55.781	4002.01	579.271	621.391	67.131	519.942	1114.9	0		3	18.477	506.132	23.679	339.619	1232.63	1234.64	0	293.52
1	10.788	4.3	970.911	196.567	24.893	12.786	109.858	5.663		2	5.433	1061.73	230.241	705.717	153.328	487.99	207.301	18.328		3	506.522	1257.28	34.603	253.055	273.856	10.579	17.997	16.334
1	19.828	102.776	1037.67	32.623	480.927	11.314	140.515	0.236		2	118.05	223.549	0.254	783.591	209.326	374.44	2014.33	26.547		3	2.632	511.941	168.615	397.47	1324.06	3.331	884.092	57.285
1	9.506	85.989	101.616	63.828	558.085	55.858	21.11	11.178		2	4.907	132.599	2309.05	299.248	84.684	20.856	1309.4	0.181		3	28.391	98.263	29.501	1051.92	149.046	100.946	470.464	73.325
1	26.03	2705.04	114.131	31.852	84.475	30.358	422.663	29.225		2	36.873	769.604	570.209	1.817	58.966	39.307	1534.89	7.081		3	1.296	69.55	25.872	123.007	504.882	17.811	456.269	146.917
1	8.129	1507.63	191.987	40.19	18.731	4.486	212.937	25.619		2	6.054	1560.02	663.819	53.551	143.532	690.601	1439.64	0		3	2.365	407.379	961.472	363.316	279.252	22.569	49.813	127.741
1	1.182	2217.15	25.745	39.6	201.12	12.773	104.987	22.07		2	12.587	1189.86	339.66	171.27	887.726	35.093	1983.88	0.843		3	21.318	286.96	160.143	80.285	183.6	934.322	0	82.296
1	27.422	112.839	127.61	248.701	281.863	8.328	38.223	2499.46		2	0	1444.72	1422.52	269.928	100.343	35.94	2035.5	31.558		3	13.729	385.277	105.404	485.811	123.79	520.237	40.689	0
1	43.184	248.81	156.024	4833.35	243.631	165.231	137.945	1933.54		2	18.899	77.38	1035.23	159.907	1999.54	612.873	33.352	9.733		3	26.674	501.502	789.58	46.392	438.186	5.034	80.017	5.614
1	1.413	1163.08	113.827	1896.46	1390.56	61.554	68.808	3075.8		2	10.517	253.195	619.012	124.738	556.376	20.113	14.218	3.978		3	46.189	2800.62	281.011	24.485	59.515	187.351	37.294	0
1	8.536	1483.25	66.406	2216.48	78.042	540.409	73.633	328.926		2	54.789	2744.42	999.782	430.062	803.853	977.834	8.373	4.005		3	63.003	507.197	443.569	247.096	1085.65	12.297	295.365	9.546
1	2.474	88.58	839.743	161.162	46.098	354.123	38.989	36.946		2	81.313	3586.05	300.439	13.379	2212.4	149.69	72.242	1.151		3	4.214	5677.75	152.114	390.91	334.957	4.109	158.162	0
1	179.762	1517.69	333.181	77.933	77.873	960.829	71.218	26.176		2	108.35	670.466	428.421	278.188	41.707	81.213	101.875	13.225		3	6.316	2402.77	2125.27	293.181	60.453	432.541	9.053	38.703
1	2.777	1259.11	35.038	113.415	3330.33	171.03	46.012	87.521		2	22.497	1603.89	310.395	195.779	69.976	109.287	28.309	7.104		3	15.731	270.853	299.9	314.576	59.677	456.581	0	62.953
1	5.328	1920.8	7.471	37.938	37.847	86.591	6.135	29.161		2	31.576	1663.87	144.737	981.028	124.049	5.768	38.591	18.672		3	225.244	358.468	242.435	51.413	1531.28	16.933	1013.24	48.591
1	464.855	899.729	251.609	164.37	733.488	111.815	195.357	229.73		2	7.725	3778.49	349.524	150.342	48.735	108.883	1140.4	8.047		3	10.685	2493.12	1582.59	40.91	11.916	26.429	0	2038.87
1	60.738	302.737	678.504	428.938	53.162	148.366	300.49	3.412		2	23.489	89.125	4.644	92.622	143.324	56.334	88.712	12.917		3	76.043	1104.82	1045.61	122.934	1458.91	6.402	551.038	12.773
1	6.402	172.72	365.881	187.401	6.303	87.933	576.603	11.885		2	214.637	426.691	79.152	195.122	72.414	202.952	604.912	9.442		3	47.562	1622.65	1328.13	71.517	36.03	4.699	585.714	33.302
1	106.854	700.317	5424.94	190.704	29.782	282.891	359.678	39.043		2	8.831	181.225	241.115	236.553	14.3	76.211	56.705	0.783		3	110.936	0	1272.09	65.291	31.676	145.15	131.729	261.365
1	7.191	715.264	1079.49	698.64	1040.59	266.702	8.179	9.166		2	0	887.115	401.299	1664.4	0	13.792	17.644	0		3	188.574	49.913	296.136	219.055	149.794	83.343	63.32	246.072
1	331.744	1038.01	41.077	555.202	44.471	1937.94	38.255	178.634		2	11.359	174.982	888.805	1837.27	206.789	299.566	2.293	3.575		3	26.221	30.961	2449.16	723.533	104.294	135.771	45.083	3.698
1	16.62	2930.98	24.562	52.151	10.928	612.393	30.638	767.986		2	2.537	473.622	768.227	24.25	1.953	37.915	320.634	0		3	335.532	362.405	594.373	109.722	54.87	583.014	92.006	30.924
1	129.255	160.323	379.949	18.151	929.312	86.781	156.042	134.239		2	5.927	136.618	604.726	68.703	21.001	112.835	22.614	31.295		3	0	432.554	0	43.597	225.507	216.277	108.367	20.978
1	5.432	59.492	321.504	152.118	3005.12	159.091	27.96	7.336		2	1.287	164.696	20.566	907.228	136.4	30.299	0	5.446		3	6.067	19.673	3.829	11.971	211.963	120.773	73.429	291.006
1	44.748	58.712	194.977	10.186	646.688	6.751	20.308	197.958		2	5.215	98.571	523.459	128.842	32.972	1.386	0	165.752		3	17.304	71.585	4.476	329.678	228.049	145.834	0	0
1	137.886	152.879	352.079	22.424	319.999	180.256	574.074	165.013		2	19.297	104.742	623.335	68.608	77.303	43.982	0	25.347		3	5.922	197.795	0	145.436	98.807	173.531	2.166	130.265
1	6.375	394.054	723.252	163.478	316.185	253.576	2410.46	495.91		2	6.362	253.807	16.252	2291.43	64.195	361.304	0	44.68		3	5.646	478.085	719.568	275.171	340.661	128.226	3.869	54.752
1	45.994	172.299	26.887	13.316	12.315	310.788	1431.36	322.818		2	5.419	0	110.18	1870.8	19.049	119.318	0	3.294		3	0	849.38	75.128	160.12	0	60.955	15.328	55.699
1	178.91	520.785	92.241	438.975	78.254	962.995	807.401	948.586		2	5.818	29.447	167.429	533.435	1087.9	2345.01	0	64.172		3	10.222	561.455	312.12	340.331	43.307	272.352	356.47	10.575
1	312.501	305.904	33.488	34.077	2.845	888.849	1083.47	552.035		2	186.413	196.408	137.502	181.121	851.084	90.66	15.546	273.689		3	0	729.287	202.336	1082.05	0	188.09	63.587	1074.11
1	7.902	554.532	192.317	128.276	1911.24	30.24	0	114.851		2	27.802	186.916	75.504	368.957	161.661	66.243	3.285	413.406		3	20.865	245.593	962.306	75.463	47.893	17.993	24.341	455.657
1	82.432	599.483	98.322	112.029	302.61	73.189	1185.16	55.821		2	0	27.906	23.964	271.31	48.192	152.309	1536.8	254.342		3	27.752	610.435	70.652	30.013	60.973	6.171	154.497	113.034
1	352.487	210.01	790.741	72.98	231.27	116.414	22.727	-5.456		2	18.903	1029.4	51.204	133.492	283.956	340.031	6.094	232.148		3	14.486	224.374	130.972	23.765	1736.4	42.27	47.295	6.098
1	1.772	15.622	2781.82	325.519	108.889	172.1	11.432	-6.108		2	201.764	150.864	146.355	1164.24	158.276	1496.46	143.844	249.366		3	0	575.524	20.108	170.296	2119.87	16.407	278.043	528.225
1	450.796	66.311	27.299	303.48	10.784	217.908	52.473	9.746		2	7.263	44.489	238.375	139.196	30.937	45.826	13.557	47.674		3	0	122.735	360.443	185.788	37.911	19.234	321.604	234.591
1	5.151	5.043	33.964	631.146	332.723	257.359	2.402	87.19		2	25.183	2945.07	66.061	185.82	1444.2	27.335	170.238	305.972		3	13.965	497.514	74.965	157.483	650.004	1325.82	356.891	0
1	7.549	1396.49	27.48	133.755	542.946	157.048	0	8.151		2	9.569	2061.37	0	1008.62	8.02	624.422	24.843	57.625		3	4.332	352.396	2013.77	17.784	0	162.635	876.34	435.132
1	0	622.193	0	35.768	15.672	40.408	2.252	71.693		2	49.646	114.684	637.53	215.049	0	772.92	81.512	56.891		3	210.047	183.59	1998.33	85.45	43.094	187.745	0
1	10.68	2996.07	111.938	93.959	1073.91	186.033	37.14	72.251		2	32.397	31.35	2071.21	217.233	126.844	59.528	55.323	6.638		3	0	0	1023.47	45.808	210.459	50.131	572.13
1	5.419	971.431	12.986	510.151	1301.78	2.22	11.69	0.353		2	505.394	387.068	865.774	36.366	20.008	52.972	-0.326	26.053		3	0	43.579	2254.46	85.055	244.129	96.047	890.717
1	4.486	417.158	3281.51	280.436	2747.55	0	74.422	250.97		2	72.5	638.391	860.948	23.702	11.658	19.565	184.579	6.923		3	10.399	423.183	26.928	64.975	229.892	46.311	25.99
1	6.91	1485.69	427.397	331.25	661.576	106.872	39.868	81.689		2	10.625	994.774	748.657	2318.17	8.124	63.606	20.979	20.43		3	93.886	33.393	981.952	22.533	67.597	34.68	18.491
1	8.504	810.229	177.832	374.625	343.715	22.958	17.649	632.977		2		1128.83	1674.47	1400.32	21.033	26.955	53.733	661.826		3	13.62	407.076	730.592	204.161	17.993	1237.8	275.578
1	1.319	279.588	41.839	456.137	3280.73	744.529	7.834	72.174		2		455.087	907.042	85.074	18.029	18.84	217.001	84.149		3	5.382		489.376	387.203	335.968	1061.17	271.836
1	7.064	357.485	869.434	0	7.023	12.361	4.93	894.944		2		30.575	1026.84	1735.79	301.79	99.908	53.769	4.753		3	2.229		1515.89	113.596	807.763	10.163	188.234
1				59.65		7.005				2					171.973	603.983	38.024	7.839		3	0		196.644		128.507		687.195
										2							10.616			3	9.837		1243.44
										2							210.324			3	261.795		680.738
																				3	1103.47		144.515
																				3	29.868
																				3	12.265
																				3	2.841
																				3	0
																				3	12.596

## Sheet: Fig. 4E and Fig. S1D
Replicate	Untransfected	MRAP2	MRAP2∆block		Replicate	Untransfected	MRAP2	MRAP2∆block		Replicate	Untransfected	MRAP2	MRAP2∆block
1	0	446.327	256.266		2	62.033	465.292	1461.83		3	62.573	1323.78	2352.23
1	9.773	1553.96	359.995		2	32.242	306.135	964.816		3	22.319	1800.83	1493.28
1	0	428.417	244.885		2	0	803.944	605.832		3	30.665	538.892	1156.65
1	37.645	289.974	707.364		2	7.562	337.396	226.263		3	6.647	975.278	1503.77
1	24.42	414.064	584.737		2	14.681	1362.74	986.429		3	38.387	1784.69	1295.65
1	15.866	1185.45	330.465		2	72.015	646.766	919.665		3	29.732	3366.67	874.623
1	15.812	156.62	728.721		2	0	3271.61	471.094		3	3.901	378.902	148.657
1	40.346	187.306	1094.81		2	24.164	619.578	927.672		3	0	1260.7	1139.48
1	24.388	2394.39	670.298		2	7.25	408.324	1736.43		3	48.957	508.184	799.186
1	1.319	190.001	416.932		2	18.554	435.222	276.702		3	17.095	2572.66	339.256
1	10.448	177.859	637.379		2	70.701	1085.42	762.694		3	68.259	1484.97	709.324
1	5.79	2382.53	1533.89		2	0	939.867	1024.85		3	59.573	1301.51	1173.69
1	28.09	372.205	139.145		2	29.424	1005.49	1164.65		3	100.76	1338.61	1266.04
1	9.302	198.673	559.629		2	46.56	935.155	1140.91		3	41.295	487.75	2086.44
1	24.533	63.502	530.334		2	26.492	283.368	560.758		3	71.675	266.02	1771.62
1	99.95	211.589	1594.52		2	57.398	400.286	1259.89		3	58.482	380.547	287.585
1	3.892	453.893	834.14		2	38.695	1005.47	687.416		3	8.872	1084.78	375.854
1	55.187	515.649	168.44		2	22.266	1301.24	285.324		3	20.153	500.572	412.45
1	24.905	425.146	166.478		2	40.488	1720.74	769.205		3	83.098	1569.85	87.733
1	64.865	108.287	274.774		2	94.313	121.076	2636.33		3	46.424	2104.03	2164.28
1	73.909	328.122	396.983		2	8.183	1335.35	2251.89		3	21.232	3552.24	2488.27
1	37.596	168.45	813.358		2	19.13	992.875	2167.55		3	17.762	4396.28	2082.19
1	13.134	283.98	525.233		2	33.652	1808.24	554.473		3	0	2782.35	354.182
1	22.096	274.054	1529.97		2	56.225	951.443	443.958		3	88.295	2281.52	537.799
1	13.614	673.733	395.017		2	13.911	199.57	528.121		3	25.831	1298.01	279.376
1	1.237	652.127	835.513		2	41.232	233.663	441.258		3	28.387	2904.89	672.99
1	23.813	1703.73	698.656		2	4.97	219.545	409.473		3	76.32	2116.69	292.474
1	0	362.682	55.654		2	4.939	0	1063.16		3	42.7	976.243	1008.69
1	30.301	351.315	1489.61		2	99.822	929.405	2167.21		3	164.184	5817.53	4357.97
1	70.411	3421.87	629.274		2	91.721	954.591	1149.14		3	3.897	1419.05	3758.19
1	2.959	3591.79	561.155		2	110.392	1014.25	3168.05		3	6.814	293.816	5399.49
1	61.055	525.391			2	10.906	434.067	1236.58		3	25.373	594.741	595.587
1		114.018			2	50.833	372.758	382.332		3			847.849
					2	62.115	705.574	2071.1
					2	29.6	427.23
					2		521.29

## Sheet: Fig. 5B and Fig. S3A
Replicate	MC4R Vehicle	MC4R HS014	MC4R AgRP	MRAP2/MC4R Vehicle	MRAP2/MC4R HS014	MRAP2/MC4R AgRP		Replicate	MC4R Vehicle	MC4R HS014	MC4R AgRP	MRAP2/MC4R Vehicle	MRAP2/MC4R HS014	MRAP2/MC4R AgRP		Replicate	MC4R Vehicle	MC4R HS014	MC4R AgRP	MRAP2/MC4R Vehicle	MRAP2/MC4R HS014	MRAP2/MC4R AgRP
1	4.372	46.725	13.814	71.457	2734.96	4116.33		2	19.336	80.079	30.31	1663.4	1679.46	964.22		3	60.335	68.055	44.364	310.647	215.781	3190.93
1	23.406	32.548	74.991	116.414	2185.57	3744.32		2	22.309	71.122	86.019	1094.11	8019.2	859.127		3	26.855	44.522	113.008	37.083	136.078	3528.71
1	15.164	22.784	74.52	272.586	1831.36	3299.68		2	31.823	31.33	14.629	86.155	160.38	1348.66		3	61.83	84.204	116.506	332.712	167.887	879.968
1	32.357	13.415	107.131	1785.65	3252.69	4794.9		2	30.237	38.47	63.52	118.263	750.496	553.721		3	47.852	24.181	62.196	104.056	118.114	7089.88
1	19.055	35.738	4.78	3430.46	1017.37	2114.01		2	47.286	48.859	42.714	38.637	3457.97	644.084		3	1.849	14.735	30.654	66.958	131.347	2527.16
1	71.34	106.913	14.593	35.438	1591.76	6873.76		2	26.976	44.677	69.89	119.6	104.843	637.125		3	14.798	34.358	31.497	195.18	1098.38	4101.45
1	48.859	31.185	108.6	69.654	4699.71	3383.45		2	5.21	33.626	237.967	45.755	77.682	62.726		3	0	96.292	29.227	187.468	358.355	180.456
1	46.996	34.22	63.51	63.46	4697.35	5594.14		2	0	55.727	30.532	135.597	108.223	281.701		3	18.758	217.419	65.653	96.562	168.096	717.752
1	12.233	79.196	57.204	1727.47	2165.96	4224.31		2	62.872	109.106	40.137	63.882	120.715	3218.39		3	18.297	171.452	42.692	150.888	801.881	6677.6
1	34.632	23.206	51.536	28.316	1363.9	321.63		2	1.899	73.414	63.624	174.416	164.289	787.452		3	0	88.295	26.25	50.498	856.938	5480.3
1	3.411	30.007	25.353	115.074	243.25	8551.39		2	10.847	220.153	41.342	32.721	137.98	17271.4		3	50.606	48.472	73.142	80.156	306.303	7772.71
1	75.358	23.401	79.078	199.144	448.696	803.191		2	5.015	40.83	137.002	342.081	21.457	272.631		3	40.643	13.044	174.049	67.638	627.969	6282.56
1	13.864	20.32	3.557	2859.67	229.268	997.197		2	65.223	61.495	28.855	527.357	8.047	347.065		3	20.883	16.602	112.224	167.171	80.093	6588.27
1	96.575	48.351	44.649	171.407	1741.64	844.941		2	22.93	19.676	153.906	64.888	1461.27	340.894		3	59.596	56.483	105.791	61.163	2624.53	6242.47
1	7.919	56.393	28.529	705.334	3148.84	857.763		2	46.734	40.309	125.703	116.555	226.433	134.438		3	1.078	245.556	60.19	646.544	2732.45	2746.67
1	38.968	0	45.855	9318.54	3943.73	4279.51		2	31.338	18.159	24.928	29.689	1350.93	1833.32		3	0	70.824	115.314	141.646	4653.97	1581.3
1	0	22.2	56.121	84.583	5098.44	449.408		2	6.438	55.441	89.625	108.359	493.183	7558.43		3	13.331	24.508	6.791	93.562	2313.18	5300.54
1	62.432	32.775	137.342	86.779	4016.32	870.929		2	47.785	42.375	93.653	73.083	266.094	990.537		3	22.438	34.852	18.548	83.155	7594.57	2358.46
1	44.087	9.383	32.489	96.58	268.463	3601.31		2	20.306	86.218	42.955	11.408	171.013	8059.54		3	281.708	53.61	62.658	443.522	4998.26	783.588
1	12.608	34.623	102.234	10.335	39.878	1326.46		2	6.755	33.486	32.154	14.575	1013.38	549.466		3	12.741	107.139	92.348	170.225	6515.99	1324.34
1	33.884	20.274	29.49	16.369	599.317	517.421		2	11.998	29.123	101.183	96.1	952.168	1523.74		3	0	21.106	26.328	127.814	710.979	5230.3
1	50.916	72.463	16.886	268.739	3548.92	115.024		2	0	33.545	105.705	22.553	304.74	213.189		3	101.915	131.643	68.58	18.693	590.754	2522.34
1	10.615	21.412	1.817	309.067	362.387	6.841		2	8.908	0.544	163.842	67.239	283.382	216.152		3	2.487	18.228	68.29	47.626	4448.69	9531.46
1	77.338	26.608	116.084	83.825	413.04	1803.35		2	8.917	27.614	253.399	62.36	291.538	811.858		3	19.601	76.447	11.612	47.023	5689.97	5218.5
1	14.321	93.213	40.354	52.356	115.159	2637.2		2	8.576	0	130.885	5.21	1490.29	3162.84		3	3.104	52.007	20.886	41.319	64.262	4449.97
1	11.427	4.49	124.42	198.953	233.237	3710.24		2	45.52	27.886	242.647	13.283	1670.34	1920.26		3	14.164	141.543	8.431	896.672	452.28	1309.22
1	9.424	217.588	27.777	44.029	348.56	206.076		2	29.92	17.665	187.337	40.871	545.462	456.706		3	16.665	7.875	7.974	106.551	596.557	376.836
1	23.963	46.43	26.966	166.451	409.316	464.993		2	35.86	8.713	33.292	1395.55	285.752	2194.7		3	0	16.198	13.021	108.028	121.009	535.929
1	10.579	58.758	77.043	0.625	1236.87	262.156		2	19.522	23.315	82.285	2260.65	145.737	973.752		3	0	63.516	52.755	370.945	153.344	2753.22
1	7.498	79.993	115.105	35.983	392.548	404.613		2	0	95.737	43.662	117.792	805.76	665.238		3	19.456	21.146	10.643	156.71	2428.27	599.965
1	15.485	52.569	18.367	23.94	138.941	347.727		2	0	74.76	24.017	41.247	471.626	2363.67		3	0	55.522	41.718	124.252	816.339	4566.61
1		44.228	64.96	18.901	1774.79			2	38.46	23.99	13.157	19.328	339.05	2335.81		3	13.747	24.368	37.926	54.417	157.267	5820.41
1		22.517	47.209	25.707	3764.62			2	15.716	33.387	139.304	40.622	220.561	5405.93		3	0		46.33	99.905		2510.43
1		64.81	205.324	27.347	3087.99			2	30.681	28.923	90.816	35.823	126.794	294.346		3	0		87.156	84.156		992.322
1		0	31.067	337.645	176.446			2	23.224	15.962	200.381	37.101	112.124	306.185		3				177.401		4472.81
1		106.017	67.811	110.212	294.11			2	18.472		168.499	90.477	187.818	477.316		3				50.739		909.004
1			9.537	232.843	1237.79			2	0		86.458	33.4	269.99	887.284		3				95.112		130.46
1			113.257	233.192	323.51			2	14.004			285.788	393.686	218.186		3				144.061		364.444
1			163.248	157.557	490.609			2	18.213			228.085		636.976		3						2079.2
1			109.351	265.156				2				59.288		539.898		3						4302.55
1			84.388	80.663				2						2219.22		3						3303.82
1			26.178	55.759				2						664.947		3						693.192
1			60.498
1			66.741
1			142.933
1			51.681
1			42.856
1			48.115

[truncated: 10 more sheets: Fig. 5D and Fig. S3C, Fig. 5F and Fig. S3D, Fig. 6B and Fig. S5A, Fig. 6C and Fig. S5B, Fig. 8B and Fig. S6A, Fig. 8E and Fig. S6B, Fig. 8F and Fig. S6E, Fig. S4B, Fig. S4D, Fig. S6C and S6D]
